# Supplementary material for: A sequence level model of an intact locus predicts the location and function of nonadditive enhancers
Source: PLoS One. 2017 Jul 17;12(7):e0180861. doi: 10.1371/journal.pone.0180861 (PMC5513433; doi:10.1371/journal.pone.0180861)
Supplement: S1 File — (XLS) [file pone.0180861.s010.xls]

## Sheet: NucleusData
Embryo_ID	Nuc_#	x	y	RNA	PROT	bin
L1_e2_slide1_014_1	5	1.27	50.13	0	0	1.5
L1_e2_slide1_014_1	3	1.31	52.86	0	0	1.5
L1_e2_slide1_014_1	8	1.36	54.93	0	0	1.5
L1_e2_slide1_014_1	7	1.66	47.62	0	0	1.5
L1_e2_slide1_014_1	14	2.37	50.88	0.685882	0	2.5
L1_e2_slide1_014_1	17	2.71	54.43	0	0	2.5
L1_e2_slide1_014_1	18	2.92	47.17	1.09718	0	2.5
L1_e2_slide1_014_1	24	3.34	49.72	0.442627	0	3.5
L1_e2_slide1_014_1	28	3.89	53.71	2.90918	0	3.5
L1_e2_slide1_014_1	30	4.2	51.11	0.308549	0.385843	4.5
L1_e2_slide1_014_1	31	4.22	47.33	0	0.974157	4.5
L1_e2_slide1_014_1	40	5.08	52.84	1.2842	0.724863	5.5
L1_e2_slide1_014_1	42	5.32	49.55	2.84361	2.49922	5.5
L1_e2_slide1_014_1	44	5.35	46.62	2.20275	2.49792	5.5
L1_e2_slide1_014_1	52	6.02	54.44	2.12804	2.38024	6.5
L1_e2_slide1_014_1	54	6.22	51.21	2.47204	2.29059	6.5
L1_e2_slide1_014_1	58	6.58	47.76	2.17776	2.96255	6.5
L1_e2_slide1_014_1	57	6.59	45.01	2.35624	0.981373	6.5
L1_e2_slide1_014_1	67	7.06	53.07	1.29769	3.44761	7.5
L1_e2_slide1_014_1	70	7.4	49.71	4.02804	1.84514	7.5
L1_e2_slide1_014_1	73	7.89	54.93	1.41098	3.35886	7.5
L1_e2_slide1_014_1	77	7.9	46.2	3.17953	2.62886	7.5
L1_e2_slide1_014_1	83	8.3	51.78	0.742392	1.39267	8.5
L1_e2_slide1_014_1	84	8.57	48.62	1.81463	2.5251	8.5
L1_e2_slide1_014_1	96	9.16	54.52	2.12455	0.773882	9.5
L1_e2_slide1_014_1	95	9.2	45.47	4.20106	1.6651	9.5
L1_e2_slide1_014_1	98	9.36	50.99	0.989137	1.02082	9.5
L1_e2_slide1_014_1	104	9.92	47.38	3.03337	1.73282	9.5
L1_e2_slide1_014_1	110	10.27	53.03	2.55937	1.49247	10.5
L1_e2_slide1_014_1	116	10.56	49.87	0	1.12898	10.5
L1_e2_slide1_014_1	125	11.2	46.17	3.15122	3.56678	11.5
L1_e2_slide1_014_1	128	11.56	52.54	0.74502	2.94733	11.5
L1_e2_slide1_014_1	133	11.88	49.6	0	1.36137	11.5
L1_e2_slide1_014_1	146	12.6	47.1	0.0486275	1.8742	12.5
L1_e2_slide1_014_1	149	12.76	53.44	1.04345	1.03824	12.5
L1_e2_slide1_014_1	157	13.17	49.9	1.80937	0	13.5
L1_e2_slide1_014_1	162	13.55	45.12	0.807137	1.46067	13.5
L1_e2_slide1_014_1	167	13.86	54.65	0	2.00969	13.5
L1_e2_slide1_014_1	172	14.04	51.41	0	4.79725	14.5
L1_e2_slide1_014_1	173	14.24	47.62	3.88439	1.27071	14.5
L1_e2_slide1_014_1	187	15.03	53.15	0.812863	0	15.5
L1_e2_slide1_014_1	192	15.46	49.25	0.987569	0	15.5
L1_e2_slide1_014_1	196	15.51	46.15	0.476039	2.32737	15.5
L1_e2_slide1_014_1	209	16.17	51.57	1.82271	0	16.5
L1_e2_slide1_014_1	213	16.54	54.71	1.33745	1.04929	16.5
L1_e2_slide1_014_1	220	16.78	46.53	0	0.704471	16.5
L1_e2_slide1_014_1	225	17.17	49.21	0.935569	0.249137	17.5
L1_e2_slide1_014_1	233	17.43	52.43	0	0	17.5
L1_e2_slide1_014_1	244	18.12	45.69	0.84251	0	18.5
L1_e2_slide1_014_1	250	18.57	54.93	0.43651	0	18.5
L1_e2_slide1_014_1	253	18.71	48.44	0	1.73357	18.5
L1_e2_slide1_014_1	254	18.72	51.89	0	0.280549	18.5
L1_e2_slide1_014_1	269	19.59	45.54	0	0	19.5
L1_e2_slide1_014_1	277	19.83	50.51	1.35886	0.658431	19.5
L1_e2_slide1_014_1	279	20.02	54.03	2.71702	1.66078	20.5
L1_e2_slide1_014_1	291	20.6	47.73	1.13745	0	20.5
L1_e2_slide1_014_1	302	21	50.82	0	0.359098	20.5
L1_e2_slide1_014_1	306	21.31	45.24	0	0.0195294	21.5
L1_e2_slide1_014_1	309	21.41	54.14	0.956078	0	21.5
L1_e2_slide1_014_1	323	22.07	47.77	1.77161	1.08596	22.5
L1_e2_slide1_014_1	327	22.16	51.09	0	0	22.5
L1_e2_slide1_014_1	344	23.04	53.24	1.07957	0.183373	23.5
L1_e2_slide1_014_1	350	23.29	49.67	0.50502	1.10733	23.5
L1_e2_slide1_014_1	349	23.34	46.96	1.68067	0	23.5
L1_e2_slide1_014_1	369	24.2	51.76	0.446118	2.24894	24.5
L1_e2_slide1_014_1	382	24.67	48.75	0	0	24.5
L1_e2_slide1_014_1	393	25.1	53.81	2.22341	1.45804	25.5
L1_e2_slide1_014_1	399	25.57	46.62	0.0796078	3.87012	25.5
L1_e2_slide1_014_1	403	25.68	50.92	0	2.57427	25.5
L1_e2_slide1_014_1	420	26.33	53.83	0.497765	5.42827	26.5
L1_e2_slide1_014_1	419	26.41	48.69	0.0983137	1.92451	26.5
L1_e2_slide1_014_1	437	26.88	46.05	2.70808	1.4078	26.5
L1_e2_slide1_014_1	441	26.99	51.55	0.173137	3.71784	26.5
L1_e2_slide1_014_1	456	27.57	48.8	0.343255	9.73627	27.5
L1_e2_slide1_014_1	453	27.58	54.45	2.67678	15.9533	27.5
L1_e2_slide1_014_1	467	28.12	52.03	8.39322	23.6411	28.5
L1_e2_slide1_014_1	472	28.25	46.53	3.75024	12.3774	28.5
L1_e2_slide1_014_1	485	28.74	49.58	6.60125	32.4351	28.5
L1_e2_slide1_014_1	493	28.95	54.55	44.9893	78.4088	28.5
L1_e2_slide1_014_1	502	29.43	51.99	80.9794	111.591	29.5
L1_e2_slide1_014_1	506	29.5	46.93	43.3418	83.9269	29.5
L1_e2_slide1_014_1	523	30.11	49.73	91.9357	126.405	30.5
L1_e2_slide1_014_1	529	30.49	45.24	87.2939	128.521	30.5
L1_e2_slide1_014_1	532	30.54	53.05	79.1502	124.92	30.5
L1_e2_slide1_014_1	545	30.98	47.68	97.5516	134.471	30.5
L1_e2_slide1_014_1	552	31.32	50.59	68.6279	143.791	31.5
L1_e2_slide1_014_1	571	31.91	45.96	98.4118	137.121	31.5
L1_e2_slide1_014_1	572	31.98	52.9	36.0025	119.565	31.5
L1_e2_slide1_014_1	578	32.29	48.5	57.256	142.626	32.5
L1_e2_slide1_014_1	589	32.85	54.81	17.5705	91.1038	32.5
L1_e2_slide1_014_1	593	33.02	51.1	19.3546	97.2783	33.5
L1_e2_slide1_014_1	609	33.57	45.94	22.2014	66.6158	33.5
L1_e2_slide1_014_1	610	33.57	48.39	21.349	64.4419	33.5
L1_e2_slide1_014_1	619	33.99	53.5	5.09431	41.8115	33.5
L1_e2_slide1_014_1	632	34.47	50.53	1.87702	45.146	34.5
L1_e2_slide1_014_1	644	34.88	47.49	3.1451	36.2841	34.5
L1_e2_slide1_014_1	658	35.34	52.41	0	30.2822	35.5
L1_e2_slide1_014_1	673	35.97	49.4	0.324667	25.4447	35.5
L1_e2_slide1_014_1	680	36.16	46.04	0.433176	19.8751	36.5
L1_e2_slide1_014_1	689	36.5	52.31	0	20.8255	36.5
L1_e2_slide1_014_1	708	37.28	49.76	4.55855	22.8791	37.5
L1_e2_slide1_014_1	707	37.34	47.06	0	20.839	37.5
L1_e2_slide1_014_1	725	37.79	52.33	3.80451	27.2265	37.5
L1_e2_slide1_014_1	727	37.87	54.84	9.52039	47.1189	37.5
L1_e2_slide1_014_1	738	38.53	48.3	31.8758	48.9411	38.5
L1_e2_slide1_014_1	753	38.78	45.63	29.0207	49.7996	38.5
L1_e2_slide1_014_1	754	38.79	51.05	31.6816	74.8631	38.5
L1_e2_slide1_014_1	764	39.27	53.62	40.6705	102.667	39.5
L1_e2_slide1_014_1	773	39.79	49.31	59.7061	86.0637	39.5
L1_e2_slide1_014_1	780	40	46.9	71.4254	115.989	39.5
L1_e2_slide1_014_1	793	40.35	51.71	64.8682	124.766	40.5
L1_e2_slide1_014_1	812	41.07	45.27	52.3687	121.192	41.5
L1_e2_slide1_014_1	813	41.09	48.96	45.8419	101.842	41.5
L1_e2_slide1_014_1	814	41.2	54	27.5614	109.39	41.5
L1_e2_slide1_014_1	836	41.78	51.19	26.6238	105.126	41.5
L1_e2_slide1_014_1	842	42.07	47.43	51.6158	105.437	42.5
L1_e2_slide1_014_1	855	42.55	53.36	17.0487	85.1531	42.5
L1_e2_slide1_014_1	864	42.95	49.55	16.0653	53.5022	42.5
L1_e2_slide1_014_1	879	43.48	46.69	14.47	51.4989	43.5
L1_e2_slide1_014_1	882	43.66	52.05	0.716824	43.7818	43.5
L1_e2_slide1_014_1	907	44.37	49.4	2.89427	30.028	44.5
L1_e2_slide1_014_1	914	44.68	53.84	2.31969	26.0393	44.5
L1_e2_slide1_014_1	916	44.84	46.92	0	25.1469	44.5
L1_e2_slide1_014_1	931	45.36	51.07	0.763765	19.2156	45.5
L1_e2_slide1_014_1	950	46.04	48.44	0	13.214	46.5
L1_e2_slide1_014_1	951	46.05	53.55	0.442627	21.0605	46.5
L1_e2_slide1_014_1	955	46.09	45.12	0	14.1987	46.5
L1_e2_slide1_014_1	968	46.68	50.93	9.13604	21.2782	46.5
L1_e2_slide1_014_1	988	47.26	47.73	13.0286	33.0933	47.5
L1_e2_slide1_014_1	991	47.35	54.28	32.0711	49.4732	47.5
L1_e2_slide1_014_1	1003	47.9	50.25	59.9319	81.9426	47.5
L1_e2_slide1_014_1	1018	48.41	52.83	59.584	106.792	48.5
L1_e2_slide1_014_1	1023	48.49	45.52	76.409	76.2838	48.5
L1_e2_slide1_014_1	1026	48.76	47.83	91.5451	116.504	48.5
L1_e2_slide1_014_1	1043	49.26	50.19	83.9678	138.524	49.5
L1_e2_slide1_014_1	1056	49.75	45.33	86.783	103.097	49.5
L1_e2_slide1_014_1	1057	49.78	52.93	74.6807	140.814	49.5
L1_e2_slide1_014_1	1072	50.11	47.88	50.6365	127.344	50.5
L1_e2_slide1_014_1	1082	50.69	50.54	40.4776	103.389	50.5
L1_e2_slide1_014_1	1098	51.02	53.25	26.1685	89.4706	51.5
L1_e2_slide1_014_1	1101	51.19	46.03	12.8577	68.8347	51.5
L1_e2_slide1_014_1	1115	51.7	48.8	12.2847	45.0637	51.5
L1_e2_slide1_014_1	1128	52.07	51.77	5.1211	35.8796	52.5
L1_e2_slide1_014_1	1142	52.52	46.57	0.155137	32.3577	52.5
L1_e2_slide1_014_1	1160	53.18	52.43	4.17341	14.3755	53.5
L1_e2_slide1_014_1	1159	53.24	49.32	2.94184	18.712	53.5
L1_e2_slide1_014_1	1177	53.79	46.55	6.15388	14.004	53.5
L1_e2_slide1_014_1	1194	54.32	53.51	6.70318	13.5187	54.5
L1_e2_slide1_014_1	1196	54.51	50.73	16.0477	19.4708	54.5
L1_e2_slide1_014_1	1207	54.85	47.99	13.1067	25.7071	54.5
L1_e2_slide1_014_1	1217	54.99	45.3	37.3626	39.7947	54.5
L1_e2_slide1_014_1	1230	55.57	53.42	41.6687	57.7831	55.5
L1_e2_slide1_014_1	1243	55.81	49.95	59.7444	65.4213	55.5
L1_e2_slide1_014_1	1248	56.16	47.35	54.2041	69.6012	56.5
L1_e2_slide1_014_1	1262	56.58	51.75	78.9497	97.3412	56.5
L1_e2_slide1_014_1	1266	56.73	54.78	70.2251	93.8019	56.5
L1_e2_slide1_014_1	1280	57.22	48.96	58.4647	89.496	57.5
L1_e2_slide1_014_1	1287	57.46	46.33	40.229	70.8947	57.5
L1_e2_slide1_014_1	1292	57.71	52.31	37.7274	96.9607	57.5
L1_e2_slide1_014_1	1317	58.38	49.64	14.8873	42.7273	58.5
L1_e2_slide1_014_1	1325	58.9	47.26	7.64212	26.5274	58.5
L1_e2_slide1_014_1	1328	58.91	52.51	10.9419	38.1778	58.5
L1_e2_slide1_014_1	1356	59.73	45.14	0	7.75071	59.5
L1_e2_slide1_014_1	1357	59.75	50.18	0.438235	9.68239	59.5
L1_e2_slide1_014_1	1363	60.08	53.09	0	13.4809	60.5
L1_e2_slide1_014_1	1372	60.36	47.69	0.34	4.52243	60.5
L1_e2_slide1_014_1	1394	61.09	50.38	0	8.45133	61.5
L1_e2_slide1_014_1	1400	61.3	52.89	3.35973	7.31188	61.5
L1_e2_slide1_014_1	1399	61.31	45.91	1.28459	6.5142	61.5
L1_e2_slide1_014_1	1416	61.82	48.13	5.03153	9.4082	61.5
L1_e2_slide1_014_1	1438	62.48	52.52	26.0865	41.9172	62.5
L1_e2_slide1_014_1	1440	62.63	49.87	40.4616	31.8242	62.5
L1_e2_slide1_014_1	1453	62.96	46.79	45.3691	36.4145	62.5
L1_e2_slide1_014_1	1475	63.64	53.6	39.458	65.886	63.5
L1_e2_slide1_014_1	1474	63.68	50.94	68.1056	68.4875	63.5
L1_e2_slide1_014_1	1480	63.96	48.44	48.728	66.0737	63.5
L1_e2_slide1_014_1	1494	64.29	46.34	66.2538	55.3844	64.5
L1_e2_slide1_014_1	1509	64.75	52.55	49.1335	96.6608	64.5
L1_e2_slide1_014_1	1514	65.11	49.69	38.4916	69.1245	65.5
L1_e2_slide1_014_1	1536	65.77	45.6	33.9829	49.6239	65.5
L1_e2_slide1_014_1	1539	65.88	47.92	34.3076	60.3082	65.5
L1_e2_slide1_014_1	1542	65.89	52.33	38.6604	69.9796	65.5
L1_e2_slide1_014_1	1557	66.6	50.01	15.3777	47.8001	66.5
L1_e2_slide1_014_1	1570	66.89	53.89	2.27059	33.9085	66.5
L1_e2_slide1_014_1	1573	67	46.65	2.58043	34.119	66.5
L1_e2_slide1_014_1	1582	67.63	51	4.63576	20.2275	67.5
L1_e2_slide1_014_1	1604	68.11	47.76	2.54682	17.4937	68.5
L1_e2_slide1_014_1	1609	68.24	54.13	3.66635	18.1713	68.5
L1_e2_slide1_014_1	1619	68.8	51.69	8.02169	15.6533	68.5
L1_e2_slide1_014_1	1630	69.16	46.35	9.26204	19.8964	69.5
L1_e2_slide1_014_1	1635	69.28	49.03	29.3686	21.204	69.5
L1_e2_slide1_014_1	1642	69.47	54.76	31.0745	30.9055	69.5
L1_e2_slide1_014_1	1654	69.9	51.79	50.0037	34.8825	69.5
L1_e2_slide1_014_1	1673	70.62	53.88	77.5736	59.2045	70.5
L1_e2_slide1_014_1	1672	70.65	49.97	75.6965	69.7669	70.5
L1_e2_slide1_014_1	1669	70.66	47.32	62.389	60.1135	70.5
L1_e2_slide1_014_1	1694	71.47	52.22	63.7936	70.1465	71.5
L1_e2_slide1_014_1	1700	71.71	45.2	48.2916	58.5819	71.5
L1_e2_slide1_014_1	1703	71.74	48.84	78.6101	53.095	71.5
L1_e2_slide1_014_1	1719	72.42	54.13	78.9531	75.8151	72.5
L1_e2_slide1_014_1	1718	72.49	51.39	56.8729	72.455	72.5
L1_e2_slide1_014_1	1724	72.69	46.88	39.374	58.8123	72.5
L1_e2_slide1_014_1	1735	73.15	49.43	36.7162	57.457	73.5
L1_e2_slide1_014_1	1749	73.62	53.25	22.9312	56.6489	73.5
L1_e2_slide1_014_1	1764	74.09	47.7	14.5809	39.4531	74.5
L1_e2_slide1_014_1	1763	74.1	45.07	14.5858	29.8427	74.5
L1_e2_slide1_014_1	1767	74.34	51.1	16.7738	47.9089	74.5
L1_e2_slide1_014_1	1776	74.66	54.41	34.0815	42.4318	74.5
L1_e2_slide1_014_1	1789	75.28	48.95	4.8262	13.9809	75.5
L1_e2_slide1_014_1	1791	75.35	46.22	3.06188	10.7226	75.5
L1_e2_slide1_014_1	1799	75.68	51.81	3.90514	18.7649	75.5
L1_e2_slide1_014_1	1806	75.91	54.37	5.28125	15.5813	75.5
L1_e2_slide1_014_1	1822	76.47	49.02	2.1311	8.82925	76.5
L1_e2_slide1_014_1	1826	76.65	46.13	0	9.35902	76.5
L1_e2_slide1_014_1	1833	77	52.51	3.27302	5.83682	76.5
L1_e2_slide1_014_1	1846	77.54	50.14	10.4255	17.7047	77.5
L1_e2_slide1_014_1	1852	77.72	47.35	21.0924	16.0278	77.5
L1_e2_slide1_014_1	1862	78.25	54.95	23.8925	18.2818	78.5
L1_e2_slide1_014_1	1866	78.42	52.69	28.1689	27.1735	78.5
L1_e2_slide1_014_1	1879	78.83	50.27	45.1228	47.6782	78.5
L1_e2_slide1_014_1	1881	78.96	47.38	55.0427	61.3204	78.5
L1_e2_slide1_014_1	1897	79.7	54.51	72.2319	68.7578	79.5
L1_e2_slide1_014_1	1907	79.98	49.91	78.1911	77.3097	79.5
L1_e2_slide1_014_1	1904	79.99	52.38	82.7978	69.3358	79.5
L1_e2_slide1_014_1	1913	80.26	47.28	88.4243	79.6275	80.5
L1_e2_slide1_014_1	1933	81.12	50	87.9056	79.5294	81.5
L1_e2_slide1_014_1	1929	81.16	54.01	85.7396	90.8647	81.5
L1_e2_slide1_014_1	1940	81.62	47.33	75.6957	84.9373	81.5
L1_e2_slide1_014_1	1952	81.97	51.71	84.8861	82.2552	81.5
L1_e2_slide1_014_1	1963	82.47	54.58	64.8385	74.5172	82.5
L1_e2_slide1_014_1	1964	82.6	49.47	63.0641	63.3469	82.5
L1_e2_slide1_014_1	1967	82.76	45.86	46.5609	68.0942	82.5
L1_e2_slide1_014_1	1976	83.16	52.41	44.2839	52.6349	83.5
L1_e2_slide1_014_1	1984	83.51	47.95	34.5007	43.7149	83.5
L1_e2_slide1_014_1	1988	83.83	54.87	27.7593	49.9855	83.5
L1_e2_slide1_014_1	1992	84.01	50.5	12.9871	42.0949	84.5
L1_e2_slide1_014_1	1999	84.31	45.69	10.8487	25.4712	84.5
L1_e2_slide1_014_1	2009	84.79	48.22	16.5703	24.4897	84.5
L1_e2_slide1_014_1	2010	84.83	53.32	17.0825	36.159	84.5
L1_e2_slide1_014_1	2016	85.18	50.9	8.29141	23.4203	85.5
L1_e2_slide1_014_1	2029	85.73	46.64	4.42467	21.8168	85.5
L1_e2_slide1_014_1	2035	86.07	49.46	2.03808	12.7177	86.5
L1_e2_slide1_014_1	2036	86.08	52.28	0.168235	18.15	86.5
L1_e2_slide1_014_1	2040	86.32	54.52	4.05329	17.3134	86.5
L1_e2_slide1_014_1	2054	86.8	45.57	2.16341	8.11459	86.5
L1_e2_slide1_014_1	2057	87.08	48.25	1.03282	10.6187	87.5
L1_e2_slide1_014_1	2058	87.11	51.68	3.70039	8.75941	87.5
L1_e2_slide1_014_1	2066	87.43	54.74	5.8229	3.29522	87.5
L1_e2_slide1_014_1	2074	87.98	47.24	0.980706	4.96525	87.5
L1_e2_slide1_014_1	2076	88.11	50.12	0.190314	7.70169	88.5
L1_e2_slide1_014_1	2081	88.24	53.01	2.66835	4.05647	88.5
L1_e2_slide1_014_1	2094	89.04	45.87	0.329608	3.2271	89.5
L1_e2_slide1_014_1	2097	89.22	48.53	0.73451	3.96776	89.5
L1_e2_slide1_014_1	2098	89.24	51.52	1.95659	3.61051	89.5
L1_e2_slide1_014_1	2102	89.49	54.24	0.000470588	3.86306	89.5
L1_e2_slide1_014_1	2119	90.31	49.89	0	2.47749	90.5
L1_e2_slide1_014_1	2118	90.42	46.66	0.451373	2.01329	90.5
L1_e2_slide1_014_1	2122	90.51	52.76	2.27494	2.65922	90.5
L1_e2_slide1_014_1	2134	91.34	48.32	2.59286	2.40906	91.5
L1_e2_slide1_014_1	2137	91.5	51.24	4.88969	1.18278	91.5
L1_e2_slide1_014_1	2140	91.64	54.22	0.99502	0.851098	91.5
L1_e2_slide1_014_1	2149	92.33	47.16	1.06506	0	92.5
L1_e2_slide1_014_1	2151	92.42	49.75	0	0	92.5
L1_e2_slide1_014_1	2153	92.6	52.57	0	0	92.5
L1_e2_slide1_014_1	2158	92.97	45.2	0	0	92.5
L1_e2_slide1_014_1	2167	93.51	50.84	4.88196	1.51627	93.5
L1_e2_slide1_014_1	2166	93.54	48.19	3.31412	2.03361	93.5
L1_e2_slide1_014_1	2169	93.8	53.99	1.44659	1.53435	93.5
L1_e2_slide1_014_1	2174	94.1	45.51	1.52243	2.48706	94.5
L1_e2_slide1_014_1	2177	94.5	51.15	2.70729	0	94.5
L1_e2_slide1_014_1	2181	94.7	48.28	1.14792	2.106	94.5
L1_e2_slide1_014_1	2183	94.9	54.36	0.661765	2.05392	94.5
L1_e2_slide1_014_1	2185	95.11	45.62	0	0.719765	95.5
L1_e2_slide1_014_1	2190	95.52	50.15	1.38357	1.10863	95.5
L1_e2_slide1_014_1	2193	95.96	53.19	1.15333	1.8338	95.5
L1_e2_slide1_014_1	2195	96.4	47.17	0	0	96.5
L1_e2_slide1_014_1	2197	96.7	50.72	1.04973	0	96.5
L1_e2_slide1_014_1	2200	97.25	53.34	0	0	97.5
L1_e2_slide1_014_1	2201	97.9	50.17	0	0	97.5
L1_e2_slide1_014_1	2202	98.03	47.37	0	0	98.5
L1_e2_slide1_014_1	2204	98.5	54.28	0	0	98.5
L1_e2_slide2_041_1	17	0.47	51.3	0	0	0.5
L1_e2_slide2_041_1	19	0.74	48.92	0	0	0.5
L1_e2_slide2_041_1	21	0.99	46.51	1.34608	0	0.5
L1_e2_slide2_041_1	23	1.04	53.31	0	0	1.5
L1_e2_slide2_041_1	30	1.68	50.95	1.38212	0	1.5
L1_e2_slide2_041_1	32	1.82	48.04	1.08212	0	1.5
L1_e2_slide2_041_1	37	2.1	45.4	4.48314	0	2.5
L1_e2_slide2_041_1	38	2.26	53.4	2.96922	0	2.5
L1_e2_slide2_041_1	42	2.77	49.95	0.865176	0	2.5
L1_e2_slide2_041_1	46	2.99	47.43	1.89953	0	2.5
L1_e2_slide2_041_1	53	3.09	52.22	0.735647	0	3.5
L1_e2_slide2_041_1	52	3.12	45.06	0.747255	1.25678	3.5
L1_e2_slide2_041_1	63	4.01	48.62	2.73137	0	4.5
L1_e2_slide2_041_1	65	4.03	53.47	4.40549	0	4.5
L1_e2_slide2_041_1	64	4.07	50.85	3.80392	0	4.5
L1_e2_slide2_041_1	69	4.47	46.48	0.255686	2.02357	4.5
L1_e2_slide2_041_1	78	5.18	51.69	2.35282	1.4749	5.5
L1_e2_slide2_041_1	82	5.18	54.1	0.239804	0	5.5
L1_e2_slide2_041_1	79	5.29	49.06	2.05796	1.51886	5.5
L1_e2_slide2_041_1	90	5.62	46.67	2.78796	1.33141	5.5
L1_e2_slide2_041_1	98	6.23	54.87	2.13584	0	6.5
L1_e2_slide2_041_1	97	6.32	52.38	3.25749	3.73698	6.5
L1_e2_slide2_041_1	101	6.58	49.93	1.36035	3.00918	6.5
L1_e2_slide2_041_1	109	6.87	47.42	1.44	2.83592	6.5
L1_e2_slide2_041_1	122	7.6	52.46	2.38588	2.45278	7.5
L1_e2_slide2_041_1	124	7.83	45.01	2.32651	3.74749	7.5
L1_e2_slide2_041_1	126	7.99	49.8	3.34847	1.81796	7.5
L1_e2_slide2_041_1	131	8.14	47.52	0.876118	3.15337	8.5
L1_e2_slide2_041_1	142	8.71	54.37	0	2.36949	8.5
L1_e2_slide2_041_1	145	8.92	51.98	1.77122	3.67016	8.5
L1_e2_slide2_041_1	153	9.24	45.88	1.60435	2.15435	9.5
L1_e2_slide2_041_1	154	9.37	48.45	3.41157	1.36043	9.5
L1_e2_slide2_041_1	166	9.94	50.37	1.79396	1.32518	9.5
L1_e2_slide2_041_1	169	10.34	53.16	2.1791	1.54024	10.5
L1_e2_slide2_041_1	180	10.74	47.87	1.70894	1.91267	10.5
L1_e2_slide2_041_1	192	11.09	50.64	0	2.98792	11.5
L1_e2_slide2_041_1	198	11.52	54.26	0.41	1.29737	11.5
L1_e2_slide2_041_1	197	11.61	45.98	4.83878	0	11.5
L1_e2_slide2_041_1	211	12.15	49.63	0	1.89459	12.5
L1_e2_slide2_041_1	212	12.2	52.16	2.17204	3.75706	12.5
L1_e2_slide2_041_1	219	12.7	47.65	2.40102	0	12.5
L1_e2_slide2_041_1	228	13.02	53.89	0	3.37082	13.5
L1_e2_slide2_041_1	238	13.43	50.74	1.00784	2.67357	13.5
L1_e2_slide2_041_1	247	13.97	46.66	0.874627	1.30341	13.5
L1_e2_slide2_041_1	255	14.2	52.95	1.62345	1.03463	14.5
L1_e2_slide2_041_1	254	14.47	48.96	0	1.11729	14.5
L1_e2_slide2_041_1	270	15.17	51.07	4.00349	0.339137	15.5
L1_e2_slide2_041_1	278	15.42	46.87	1.97235	2.92369	15.5
L1_e2_slide2_041_1	279	15.62	53.57	2.08722	1.57051	15.5
L1_e2_slide2_041_1	293	16.13	49.08	4.39467	0.52949	16.5
L1_e2_slide2_041_1	299	16.61	51.41	0	0	16.5
L1_e2_slide2_041_1	306	16.79	45.93	1.02604	2.09306	16.5
L1_e2_slide2_041_1	320	17.17	53.83	1.38671	1.59663	17.5
L1_e2_slide2_041_1	323	17.42	48.42	2.92176	0.062	17.5
L1_e2_slide2_041_1	329	17.9	51.41	3.1711	0	17.5
L1_e2_slide2_041_1	341	18.39	46.96	1.7191	0.534549	18.5
L1_e2_slide2_041_1	350	18.71	53.66	2.38247	2.72024	18.5
L1_e2_slide2_041_1	353	18.83	49.46	0	1.34129	18.5
L1_e2_slide2_041_1	369	19.55	51.7	2.5731	0	19.5
L1_e2_slide2_041_1	375	19.85	47.06	0	0.74451	19.5
L1_e2_slide2_041_1	382	20.16	54.22	0	0	20.5
L1_e2_slide2_041_1	386	20.29	49.36	1.83996	0	20.5
L1_e2_slide2_041_1	400	20.78	51.97	5.69455	0	20.5
L1_e2_slide2_041_1	410	21.2	46.75	5.73529	0.463176	21.5
L1_e2_slide2_041_1	421	21.59	49.84	4.22992	1.66741	21.5
L1_e2_slide2_041_1	428	21.84	52.85	0.170784	0	21.5
L1_e2_slide2_041_1	438	22.28	45.31	1.30847	0	22.5
L1_e2_slide2_041_1	444	22.46	47.84	2.49925	0.519098	22.5
L1_e2_slide2_041_1	453	22.76	50.49	6.40416	0	22.5
L1_e2_slide2_041_1	459	23.11	53.77	4.87071	1.80282	23.5
L1_e2_slide2_041_1	475	23.68	48.33	3.22886	1.07416	23.5
L1_e2_slide2_041_1	476	23.71	51.63	0.274471	0	23.5
L1_e2_slide2_041_1	474	23.77	45.93	3.87318	0.319686	23.5
L1_e2_slide2_041_1	492	24.3	54.22	0.918902	0.490118	24.5
L1_e2_slide2_041_1	504	24.67	49.64	5.30816	5.12455	24.5
L1_e2_slide2_041_1	508	24.95	52.01	2.47263	2.55235	24.5
L1_e2_slide2_041_1	507	25.06	47.18	3.15659	2.11239	25.5
L1_e2_slide2_041_1	521	25.4	45.12	2.36937	4.32871	25.5
L1_e2_slide2_041_1	527	25.48	54.86	0.839843	6.10341	25.5
L1_e2_slide2_041_1	532	25.76	49.33	0	3.33388	25.5
L1_e2_slide2_041_1	540	26.06	52.34	5.1982	4.82761	26.5
L1_e2_slide2_041_1	555	26.61	47.33	2.22588	4.75333	26.5
L1_e2_slide2_041_1	560	26.72	54.57	1.7211	6.87059	26.5
L1_e2_slide2_041_1	562	26.74	50.16	0	10.0878	26.5
L1_e2_slide2_041_1	578	27.41	52.25	7.12678	11.9663	27.5
L1_e2_slide2_041_1	582	27.58	45.32	6.04737	8.72243	27.5
L1_e2_slide2_041_1	592	27.91	49.64	4.29176	21.3891	27.5
L1_e2_slide2_041_1	591	27.94	47.49	3.21702	12.7851	27.5
L1_e2_slide2_041_1	599	28.05	54.35	19.5052	34.0146	28.5
L1_e2_slide2_041_1	617	28.66	51.77	23.4656	43.2629	28.5
L1_e2_slide2_041_1	623	28.88	46	17.0909	26.3478	28.5
L1_e2_slide2_041_1	629	29.08	49.03	35.0588	34.4118	29.5
L1_e2_slide2_041_1	633	29.22	54.12	83.5831	67.5051	29.5
L1_e2_slide2_041_1	650	29.86	51.64	57.3287	86.3164	29.5
L1_e2_slide2_041_1	649	29.93	46.96	78.4329	63.0294	29.5
L1_e2_slide2_041_1	662	30.26	49.51	92.842	94.1701	30.5
L1_e2_slide2_041_1	666	30.32	53.94	114.357	95.4862	30.5
L1_e2_slide2_041_1	685	31.07	46.57	127.739	82.2702	31.5
L1_e2_slide2_041_1	689	31.27	51.96	100.81	108.901	31.5
L1_e2_slide2_041_1	694	31.35	54.63	79.3713	100.18	31.5
L1_e2_slide2_041_1	698	31.37	49.04	133.949	95.3415	31.5
L1_e2_slide2_041_1	720	32.24	46.92	71.6186	88.9228	32.5
L1_e2_slide2_041_1	722	32.36	50.24	62.4841	88.3893	32.5
L1_e2_slide2_041_1	729	32.53	53.43	44.2964	91.3172	32.5
L1_e2_slide2_041_1	759	33.33	46.69	64.9998	69.6831	33.5
L1_e2_slide2_041_1	753	33.34	49.11	39.6972	65.6323	33.5
L1_e2_slide2_041_1	760	33.46	51.92	15.0348	61.2705	33.5
L1_e2_slide2_041_1	766	33.93	54.22	7.68184	38.2971	33.5
L1_e2_slide2_041_1	775	34.17	45.22	30.1274	45.3822	34.5
L1_e2_slide2_041_1	783	34.39	47.8	9.50459	46.4794	34.5
L1_e2_slide2_041_1	785	34.45	50.28	1.64675	34.3834	34.5
L1_e2_slide2_041_1	801	34.99	52.3	2.46596	23.6385	34.5
L1_e2_slide2_041_1	812	35.31	54.68	0.37898	22.4795	35.5
L1_e2_slide2_041_1	816	35.54	46.66	0.827216	29.8544	35.5
L1_e2_slide2_041_1	819	35.54	49.4	0.611961	23.9687	35.5
L1_e2_slide2_041_1	839	36.26	53.28	0	19.0309	36.5
L1_e2_slide2_041_1	848	36.56	51.06	0.751137	23.9881	36.5
L1_e2_slide2_041_1	853	36.71	48.41	3.21565	25.1572	36.5
L1_e2_slide2_041_1	859	36.77	45.73	2.92153	21.9442	36.5
L1_e2_slide2_041_1	881	37.78	53.11	8.68059	43.3463	37.5
L1_e2_slide2_041_1	886	37.78	50.23	4.37733	27.0388	37.5
L1_e2_slide2_041_1	885	37.8	47.13	10.7642	30.5513	37.5
L1_e2_slide2_041_1	914	38.83	48.84	34.3053	61.6038	38.5
L1_e2_slide2_041_1	915	38.88	51.59	61.7605	62.1338	38.5
L1_e2_slide2_041_1	919	38.94	46.08	65.9101	44.6912	38.5
L1_e2_slide2_041_1	934	39.48	53.71	63.9413	75.2541	39.5
L1_e2_slide2_041_1	950	39.85	47.89	62.704	87.2441	39.5
L1_e2_slide2_041_1	951	39.98	50.86	82.7236	79.3095	39.5
L1_e2_slide2_041_1	962	40.19	45.96	101.52	43.6092	40.5
L1_e2_slide2_041_1	977	40.7	53.33	73.7217	94.9296	40.5
L1_e2_slide2_041_1	986	40.96	48.28	51.3165	89.6846	40.5
L1_e2_slide2_041_1	994	41.2	50.72	65.1787	79.6768	41.5
L1_e2_slide2_041_1	993	41.24	45.69	78.7144	84.8744	41.5
L1_e2_slide2_041_1	1015	42.02	52.51	54.9464	84.2197	42.5
L1_e2_slide2_041_1	1021	42.15	47.39	43.0109	73.2041	42.5
L1_e2_slide2_041_1	1028	42.47	49.89	57.6275	63.4147	42.5
L1_e2_slide2_041_1	1032	42.56	45.14	64.129	56.1641	42.5
L1_e2_slide2_041_1	1033	42.59	54.58	52.92	75.0852	42.5
L1_e2_slide2_041_1	1061	43.32	52.06	19.2442	55.4691	43.5
L1_e2_slide2_041_1	1060	43.37	47.48	21.6655	64.9753	43.5
L1_e2_slide2_041_1	1069	43.75	49.7	23.0119	45.0059	43.5
L1_e2_slide2_041_1	1073	43.88	45.33	15.8098	40.0596	43.5
L1_e2_slide2_041_1	1089	44.34	53.56	8.11153	32.133	44.5
L1_e2_slide2_041_1	1099	44.65	47.66	6.20341	28.4098	44.5
L1_e2_slide2_041_1	1100	44.71	51.14	3.38612	36.165	44.5
L1_e2_slide2_041_1	1117	45.2	45.39	4.33188	22.3295	45.5
L1_e2_slide2_041_1	1127	45.55	49.35	1.27667	22.2373	45.5
L1_e2_slide2_041_1	1128	45.55	54.43	4.8511	23.1481	45.5
L1_e2_slide2_041_1	1135	45.73	52.16	0	20.9405	45.5
L1_e2_slide2_041_1	1146	46.11	46.98	3.22098	19.2248	46.5
L1_e2_slide2_041_1	1168	46.67	51	3.95718	17.7336	46.5
L1_e2_slide2_041_1	1173	46.85	53.58	10.5429	26.3068	46.5
L1_e2_slide2_041_1	1179	46.97	48.79	6.08184	21.5747	46.5
L1_e2_slide2_041_1	1197	47.59	46.42	14.1068	29.7016	47.5
L1_e2_slide2_041_1	1205	47.76	51.22	48.9159	46.2061	47.5
L1_e2_slide2_041_1	1218	48.18	53.75	64.1916	69.6351	48.5
L1_e2_slide2_041_1	1217	48.29	48.92	49.5826	50.1466	48.5
L1_e2_slide2_041_1	1242	48.92	51.54	124.04	85.579	48.5
L1_e2_slide2_041_1	1241	48.93	46.86	80.1007	55.6936	48.5
L1_e2_slide2_041_1	1256	49.42	54.29	104.429	101.263	49.5
L1_e2_slide2_041_1	1264	49.69	49.52	67.5724	106.401	49.5
L1_e2_slide2_041_1	1280	50.01	46.98	87.5437	80.5149	50.5
L1_e2_slide2_041_1	1281	50.03	52.24	84.0407	104.142	50.5
L1_e2_slide2_041_1	1303	50.94	53.89	49.2544	62.7606	50.5
L1_e2_slide2_041_1	1306	50.97	50.94	47.9646	81.7842	50.5
L1_e2_slide2_041_1	1310	50.99	45.89	66.8298	71.848	50.5
L1_e2_slide2_041_1	1311	51	48.51	62.8758	83.7326	50.5
L1_e2_slide2_041_1	1342	52.06	52.17	17.3985	41.8326	52.5
L1_e2_slide2_041_1	1346	52.11	49.76	2.35953	46.8382	52.5
L1_e2_slide2_041_1	1352	52.21	47.32	4.72867	41.568	52.5
L1_e2_slide2_041_1	1353	52.24	54.48	8.12933	27.7768	52.5
L1_e2_slide2_041_1	1381	53.13	45.13	4.70553	31.5683	53.5
L1_e2_slide2_041_1	1386	53.26	52.69	5.86459	24.8947	53.5
L1_e2_slide2_041_1	1385	53.32	50.13	2.10278	21.3998	53.5
L1_e2_slide2_041_1	1387	53.42	47.71	2.60408	22.6222	53.5
L1_e2_slide2_041_1	1423	54.46	46.34	13.8213	14.5989	54.5
L1_e2_slide2_041_1	1424	54.47	51.46	15.3995	24.9074	54.5
L1_e2_slide2_041_1	1427	54.61	48.82	6.65282	22.2805	54.5
L1_e2_slide2_041_1	1428	54.61	53.93	5.38341	15.3589	54.5
L1_e2_slide2_041_1	1462	55.56	52.81	52.3675	39.7779	55.5
L1_e2_slide2_041_1	1461	55.72	47.44	60.3632	33.0792	55.5
L1_e2_slide2_041_1	1466	55.72	50.05	64.076	38.9295	55.5
L1_e2_slide2_041_1	1490	56.47	45.42	82.1307	69.372	56.5
L1_e2_slide2_041_1	1494	56.54	53.76	58.1589	72.6761	56.5
L1_e2_slide2_041_1	1498	56.7	51.14	88.1975	68.7852	56.5
L1_e2_slide2_041_1	1501	56.86	48.43	85.002	89.9596	56.5
L1_e2_slide2_041_1	1529	57.61	52.91	119.355	65.8262	57.5
L1_e2_slide2_041_1	1531	57.61	45.73	62.8337	74.7043	57.5
L1_e2_slide2_041_1	1538	57.95	50.45	96.6262	70.1831	57.5
L1_e2_slide2_041_1	1544	58.08	48.14	46.7831	61.5642	58.5
L1_e2_slide2_041_1	1560	58.5	54.78	51.3121	70.7679	58.5
L1_e2_slide2_041_1	1569	58.84	45.9	24.0188	38.3858	58.5
L1_e2_slide2_041_1	1570	58.94	52.38	43.2482	51.8107	58.5
L1_e2_slide2_041_1	1583	59.27	49.92	17.0419	40.028	59.5
L1_e2_slide2_041_1	1594	59.58	47.73	3.30216	21.4895	59.5
L1_e2_slide2_041_1	1603	59.66	54.65	15.8467	31.2286	59.5
L1_e2_slide2_041_1	1612	60.19	45.66	0	22.638	60.5
L1_e2_slide2_041_1	1619	60.22	51.64	0	18.0245	60.5
L1_e2_slide2_041_1	1635	60.64	48.75	0	20.4521	60.5
L1_e2_slide2_041_1	1643	60.88	53.74	0	14.3608	60.5
L1_e2_slide2_041_1	1656	61.4	51.01	0	12.509	61.5
L1_e2_slide2_041_1	1660	61.45	45.78	9.43961	13.1151	61.5
L1_e2_slide2_041_1	1674	61.8	48.65	8.89204	11.7564	61.5
L1_e2_slide2_041_1	1680	62.02	53.26	4.44173	14.1569	62.5
L1_e2_slide2_041_1	1693	62.59	46.77	22.4653	20.2921	62.5
L1_e2_slide2_041_1	1708	62.85	51.69	25.7552	21.9064	62.5
L1_e2_slide2_041_1	1712	62.96	49.26	36.4409	22.52	62.5
L1_e2_slide2_041_1	1713	63.04	54.49	26.1413	25.0807	63.5
L1_e2_slide2_041_1	1728	63.6	45.68	76.1022	43.0527	63.5
L1_e2_slide2_041_1	1750	64.02	50.73	77.4457	53.6387	64.5
L1_e2_slide2_041_1	1749	64.13	48.13	63.8029	47.9756	64.5
L1_e2_slide2_041_1	1751	64.17	53.43	60.5029	54.3032	64.5
L1_e2_slide2_041_1	1767	64.89	46.21	38.7264	47.3756	64.5
L1_e2_slide2_041_1	1783	65.21	51.7	48.3391	58.6876	65.5
L1_e2_slide2_041_1	1787	65.25	49.19	48.8206	43.4424	65.5
L1_e2_slide2_041_1	1795	65.74	53.61	68.2786	48.8087	65.5
L1_e2_slide2_041_1	1817	66.17	45.53	8.43267	18.6252	66.5
L1_e2_slide2_041_1	1818	66.25	47.99	11.5764	23.8635	66.5
L1_e2_slide2_041_1	1823	66.28	50.43	10.8976	25.234	66.5
L1_e2_slide2_041_1	1828	66.85	54.01	23.8622	30.7927	66.5
L1_e2_slide2_041_1	1842	67.21	51.39	2.91961	15.6125	67.5
L1_e2_slide2_041_1	1849	67.21	46.45	7.65835	16.0545	67.5
L1_e2_slide2_041_1	1859	67.67	48.81	3.98161	9.96878	67.5
L1_e2_slide2_041_1	1872	68.06	53.49	0	16.4826	68.5
L1_e2_slide2_041_1	1875	68.28	46.49	7.6062	15.1221	68.5
L1_e2_slide2_041_1	1884	68.38	50.92	0	16.9589	68.5
L1_e2_slide2_041_1	1907	69.22	52.84	3.93235	15.7394	69.5
L1_e2_slide2_041_1	1906	69.24	47.78	21.4725	19.4348	69.5
L1_e2_slide2_041_1	1905	69.29	45.23	25.4252	17.1997	69.5
L1_e2_slide2_041_1	1915	69.55	50.02	18.5541	21.9931	69.5
L1_e2_slide2_041_1	1940	70.14	54.68	17.7958	22.3056	70.5
L1_e2_slide2_041_1	1942	70.46	52.02	48.5467	27.1535	70.5
L1_e2_slide2_041_1	1944	70.54	47.21	71.2081	38.8469	70.5
L1_e2_slide2_041_1	1955	70.84	49.6	80.2569	48.0167	70.5
L1_e2_slide2_041_1	1974	71.47	53.55	66.5447	53.2304	71.5
L1_e2_slide2_041_1	1984	71.77	47.8	63.823	61.2999	71.5
L1_e2_slide2_041_1	1985	71.8	50.98	62.3009	49.6151	71.5
L1_e2_slide2_041_1	1988	71.93	45.35	83.0736	48.042	71.5
L1_e2_slide2_041_1	2006	72.55	54.66	94.8319	59.9298	72.5
L1_e2_slide2_041_1	2016	72.84	49.49	52.7854	44.4701	72.5
L1_e2_slide2_041_1	2017	72.88	52.29	49.1567	64.0092	72.5
L1_e2_slide2_041_1	2022	72.93	46.8	35.2287	43.6941	72.5
L1_e2_slide2_041_1	2052	74.01	50.04	25.1245	32.3787	74.5
L1_e2_slide2_041_1	2051	74.06	47.48	9.21886	30.7381	74.5
L1_e2_slide2_041_1	2054	74.14	52.58	40.3693	46.2391	74.5
L1_e2_slide2_041_1	2068	74.7	45.17	9.18125	14.9849	74.5
L1_e2_slide2_041_1	2077	75.1	49.45	4.53102	17.9527	75.5
L1_e2_slide2_041_1	2088	75.3	54.49	16.1498	35.111	75.5
L1_e2_slide2_041_1	2087	75.31	51.9	8.80843	20.1605	75.5
L1_e2_slide2_041_1	2086	75.48	47.32	0.543412	11.1928	75.5
L1_e2_slide2_041_1	2099	75.94	45.14	7.32792	12.9692	75.5
L1_e2_slide2_041_1	2109	76.3	49.97	0	11.0787	76.5
L1_e2_slide2_041_1	2113	76.48	52.82	0.686667	11.6597	76.5
L1_e2_slide2_041_1	2124	76.79	47.66	12.2272	16.7125	76.5
L1_e2_slide2_041_1	2141	77.4	50.59	9.14604	15.4922	77.5
L1_e2_slide2_041_1	2148	77.69	53.16	5.42424	13.936	77.5
L1_e2_slide2_041_1	2152	77.85	46.31	51.5713	33.2112	77.5
L1_e2_slide2_041_1	2158	78.21	48.88	60.6154	42.1557	78.5
L1_e2_slide2_041_1	2177	78.73	51.72	72.3677	43.9089	78.5
L1_e2_slide2_041_1	2181	78.93	54.2	70.4973	38.5441	78.5
L1_e2_slide2_041_1	2184	79.07	46.68	104.615	79.9252	79.5
L1_e2_slide2_041_1	2192	79.51	49.92	93.6164	67.7583	79.5
L1_e2_slide2_041_1	2207	80.11	52.66	85.1557	55.7985	80.5
L1_e2_slide2_041_1	2209	80.11	47.63	116.79	81.0923	80.5
L1_e2_slide2_041_1	2226	80.85	50.35	79.3673	83.6374	80.5
L1_e2_slide2_041_1	2236	81.19	47.76	80.7539	89.8972	81.5
L1_e2_slide2_041_1	2240	81.43	53.33	101.829	72.2062	81.5
L1_e2_slide2_041_1	2256	82.1	51.3	89.8698	86.6698	82.5
L1_e2_slide2_041_1	2262	82.3	46.47	43.5925	68.3787	82.5
L1_e2_slide2_041_1	2263	82.35	48.93	62.3476	68.3593	82.5
L1_e2_slide2_041_1	2274	82.67	53.97	99.9118	79.673	82.5
L1_e2_slide2_041_1	2287	83.37	45.53	16.8989	56.2619	83.5
L1_e2_slide2_041_1	2291	83.46	50.28	66.2942	68.6749	83.5
L1_e2_slide2_041_1	2292	83.58	52.74	92.3678	58.0184	83.5
L1_e2_slide2_041_1	2299	83.77	47.83	19.5738	59.6453	83.5
L1_e2_slide2_041_1	2318	84.64	45.51	9.87286	34.4626	84.5
L1_e2_slide2_041_1	2319	84.65	51.39	42.9297	65.6873	84.5
L1_e2_slide2_041_1	2325	84.93	48.9	16.6869	42.0994	84.5
L1_e2_slide2_041_1	2328	85.07	53.97	59.6764	75.5788	85.5
L1_e2_slide2_041_1	2346	85.71	46.49	6.50494	37.384	85.5
L1_e2_slide2_041_1	2347	85.87	52.4	19.1193	57.9379	85.5
L1_e2_slide2_041_1	2352	86.16	50.44	13.9705	37.64	86.5
L1_e2_slide2_041_1	2358	86.4	48.35	11.6173	34.5291	86.5
L1_e2_slide2_041_1	2361	86.53	54.22	11.0594	46.7073	86.5
L1_e2_slide2_041_1	2374	87.11	46.23	2.57451	27.4358	87.5
L1_e2_slide2_041_1	2385	87.45	49.71	2.42275	22.9337	87.5
L1_e2_slide2_041_1	2380	87.48	52.03	9.67216	23.6195	87.5
L1_e2_slide2_041_1	2391	87.76	54.78	13.3797	38.4233	87.5
L1_e2_slide2_041_1	2402	88.24	48.15	0.871059	21.5198	88.5
L1_e2_slide2_041_1	2401	88.32	45.85	6.2198	10.862	88.5
L1_e2_slide2_041_1	2412	88.72	53.01	5.02192	15.3053	88.5
L1_e2_slide2_041_1	2411	88.78	50.72	2.79745	13.5009	88.5
L1_e2_slide2_041_1	2427	89.32	48.17	0	10.858	89.5
L1_e2_slide2_041_1	2436	89.87	45.96	0	8.59012	89.5
L1_e2_slide2_041_1	2438	89.99	52.94	1.30451	12.7912	89.5
L1_e2_slide2_041_1	2437	90.06	50.61	0	9.94298	90.5
L1_e2_slide2_041_1	2449	90.52	48.32	0.809922	5.21388	90.5
L1_e2_slide2_041_1	2465	91.25	51.97	0.281922	2.65984	91.5
L1_e2_slide2_041_1	2463	91.3	46.27	0	5.33922	91.5
L1_e2_slide2_041_1	2464	91.35	49.96	0	4.25396	91.5
L1_e2_slide2_041_1	2473	91.76	53.84	0	3.72094	91.5
L1_e2_slide2_041_1	2480	92.16	48.26	0	0.598275	92.5
L1_e2_slide2_041_1	2490	92.62	46.14	2.23502	0.392471	92.5
L1_e2_slide2_041_1	2491	92.62	52.13	0.361804	1.38769	92.5
L1_e2_slide2_041_1	2492	92.75	50.33	0	0.514706	92.5
L1_e2_slide2_041_1	2507	93.48	53.3	0	0.380275	93.5
L1_e2_slide2_041_1	2506	93.51	48.22	0	0.200667	93.5
L1_e2_slide2_041_1	2513	94.01	50.67	0	0	94.5
L1_e2_slide2_041_1	2512	94.06	46.26	3.73631	1.55965	94.5
L1_e2_slide2_041_1	2520	94.34	54.83	1.45733	2.85843	94.5
L1_e2_slide2_041_1	2529	94.76	52.44	0	0.282431	94.5
L1_e2_slide2_041_1	2528	94.91	47.82	0.104039	1.32988	94.5
L1_e2_slide2_041_1	2534	95.16	49.95	1.23067	0	95.5
L1_e2_slide2_041_1	2543	95.61	53.96	0.216392	0	95.5
L1_e2_slide2_041_1	2542	95.69	45.34	2.58482	0	95.5
L1_e2_slide2_041_1	2546	95.95	51.78	0.760392	0	95.5
L1_e2_slide2_041_1	2549	96.09	48.59	0	0	96.5
L1_e2_slide2_041_1	2554	96.63	46.21	1.33816	0.242353	96.5
L1_e2_slide2_041_1	2560	96.8	53.45	0	0	96.5
L1_e2_slide2_041_1	2559	96.89	50.51	0	0.936078	96.5
L1_e2_slide2_041_1	2565	97.26	48.1	0	0.642863	97.5
L1_e2_slide2_041_1	2569	97.67	54.52	0.143333	0	97.5
L1_e2_slide2_041_1	2568	97.7	51.91	1.07514	0	97.5
L1_e2_slide2_041_1	2573	97.71	45.77	5.12843	0	97.5
L1_e2_slide2_041_1	2577	98.26	48.82	0	0	98.5
L1_e2_slide2_041_1	2581	98.77	50.54	0	0	98.5
L1_e2_slide2_041_1	2582	98.86	52.77	0	0	98.5
L1_e2_slide2_041_1	2585	98.89	45.94	2.06765	0	98.5
L1_e2_slide2_041_1	2586	99.16	54.79	0	0	99.5
L1_e2_slide2_041_1	2589	99.5	48.27	0	0	99.5
L1_e2_slide2_041_1	2592	99.79	50.8	0	0	99.5
L1_e2_slide2_044_1	2	2.24	46.62	0	0	2.5
L1_e2_slide2_044_1	7	2.8	49.13	0	0	2.5
L1_e2_slide2_044_1	9	3.22	46.24	1.3269	0	3.5
L1_e2_slide2_044_1	11	3.54	50.98	0	0	3.5
L1_e2_slide2_044_1	14	3.77	48.5	0.302471	0	3.5
L1_e2_slide2_044_1	19	3.91	53.36	0	0	3.5
L1_e2_slide2_044_1	20	4.43	46.98	0.939608	0.509608	4.5
L1_e2_slide2_044_1	22	4.43	50.74	0	0	4.5
L1_e2_slide2_044_1	25	4.72	53.06	0	0	4.5
L1_e2_slide2_044_1	30	4.98	48.95	3.18533	1.13941	4.5
L1_e2_slide2_044_1	34	5.52	51.34	1.7349	0	5.5
L1_e2_slide2_044_1	35	5.66	47.01	1.12573	1.91745	5.5
L1_e2_slide2_044_1	38	5.73	53.91	0	0	5.5
L1_e2_slide2_044_1	41	6.17	49.19	1.55573	1.62792	6.5
L1_e2_slide2_044_1	47	6.54	53.5	0	0	6.5
L1_e2_slide2_044_1	53	6.86	51.31	2.45039	0.508431	6.5
L1_e2_slide2_044_1	52	6.93	47.08	3.34494	2.84922	6.5
L1_e2_slide2_044_1	60	7.56	49.31	1.37847	0.559804	7.5
L1_e2_slide2_044_1	66	7.66	53.49	0.894157	0	7.5
L1_e2_slide2_044_1	70	8.23	46.67	4.5138	2.60267	8.5
L1_e2_slide2_044_1	73	8.36	51.54	1.98208	0.324667	8.5
L1_e2_slide2_044_1	81	8.72	54.4	0	0.570745	8.5
L1_e2_slide2_044_1	82	9.01	49.3	1.27451	4.09373	9.5
L1_e2_slide2_044_1	94	9.74	47.07	2.09667	2.73204	9.5
L1_e2_slide2_044_1	96	9.75	51.59	0.00682353	0.35902	9.5
L1_e2_slide2_044_1	97	9.84	53.9	0.599529	0.755922	9.5
L1_e2_slide2_044_1	108	10.73	49.94	0.708745	2.76169	10.5
L1_e2_slide2_044_1	116	11.09	46.92	3.17467	2.21063	11.5
L1_e2_slide2_044_1	117	11.19	52.63	2.2991	2.97478	11.5
L1_e2_slide2_044_1	126	12.12	49.01	2.92157	1.87753	12.5
L1_e2_slide2_044_1	137	12.28	46.08	1.98039	4.21439	12.5
L1_e2_slide2_044_1	140	12.68	51.56	3.80843	3.39702	12.5
L1_e2_slide2_044_1	142	12.91	54.05	2.76337	1.66004	12.5
L1_e2_slide2_044_1	158	13.52	45.05	2.57604	4.36604	13.5
L1_e2_slide2_044_1	159	13.59	47.92	1.82498	3.14498	13.5
L1_e2_slide2_044_1	166	14.18	50.53	4.08024	1.49718	14.5
L1_e2_slide2_044_1	172	14.2	53.29	1.88047	4.10294	14.5
L1_e2_slide2_044_1	183	14.95	45.74	3.26655	1.71416	14.5
L1_e2_slide2_044_1	187	15.11	48.14	2.78733	2.59851	15.5
L1_e2_slide2_044_1	195	15.46	52.16	1.0211	3.17525	15.5
L1_e2_slide2_044_1	197	15.55	54.82	1.49882	1.53667	15.5
L1_e2_slide2_044_1	202	16.06	49.51	3.19757	2.362	16.5
L1_e2_slide2_044_1	217	16.35	45.9	0	2.75094	16.5
L1_e2_slide2_044_1	219	16.78	53.69	2.80949	3.65733	16.5
L1_e2_slide2_044_1	222	17.1	51.2	2.17224	0.591412	17.5
L1_e2_slide2_044_1	235	17.44	48.53	1.49192	3.84416	17.5
L1_e2_slide2_044_1	241	17.6	46.19	1.5349	0	17.5
L1_e2_slide2_044_1	248	18.18	53.17	5.52043	0.974706	18.5
L1_e2_slide2_044_1	258	18.52	50.47	0.30451	3.51702	18.5
L1_e2_slide2_044_1	267	18.88	45.43	0	0.673176	18.5
L1_e2_slide2_044_1	271	19.02	47.93	1.66533	2.45455	19.5
L1_e2_slide2_044_1	282	19.53	53.13	4.3258	1.63141	19.5
L1_e2_slide2_044_1	289	19.79	50.2	4.0978	1.96945	19.5
L1_e2_slide2_044_1	298	20.25	47.31	1.27102	0	20.5
L1_e2_slide2_044_1	305	20.49	54.66	3.10584	2.32075	20.5
L1_e2_slide2_044_1	309	20.75	51.85	3.49792	0	20.5
L1_e2_slide2_044_1	318	21.08	49.38	1.67871	0	21.5
L1_e2_slide2_044_1	328	21.38	45.97	0	0.581922	21.5
L1_e2_slide2_044_1	330	21.7	53.7	6.99443	0	21.5
L1_e2_slide2_044_1	345	22.08	50.94	0.566941	1.97443	22.5
L1_e2_slide2_044_1	348	22.19	48.22	1.2669	0	22.5
L1_e2_slide2_044_1	357	22.81	45.85	3.02012	1.03384	22.5
L1_e2_slide2_044_1	366	22.89	52.81	3.67337	0.918	22.5
L1_e2_slide2_044_1	374	23.28	50.41	4.50776	0	23.5
L1_e2_slide2_044_1	379	23.38	47.95	2.51118	0	23.5
L1_e2_slide2_044_1	400	24.09	52.73	2.86745	1.61196	24.5
L1_e2_slide2_044_1	399	24.21	45.79	4.25016	0	24.5
L1_e2_slide2_044_1	409	24.53	48.25	0.131176	0	24.5
L1_e2_slide2_044_1	410	24.55	50.46	0	0.0555686	24.5
L1_e2_slide2_044_1	426	25.07	54.17	3.39188	1.27298	25.5
L1_e2_slide2_044_1	435	25.41	46.18	3.2991	0	25.5
L1_e2_slide2_044_1	437	25.47	51.79	3.70251	0.672902	25.5
L1_e2_slide2_044_1	442	25.72	48.67	3.90102	0	25.5
L1_e2_slide2_044_1	466	26.42	50.3	5.14118	1.92953	26.5
L1_e2_slide2_044_1	467	26.5	53.02	1.37922	5.42227	26.5
L1_e2_slide2_044_1	472	26.63	46.93	1.37243	1.83114	26.5
L1_e2_slide2_044_1	489	27.21	54.85	4.19063	15.6829	27.5
L1_e2_slide2_044_1	493	27.28	51.26	2.65506	5.9009	27.5
L1_e2_slide2_044_1	497	27.42	48.55	0.248196	2.38106	27.5
L1_e2_slide2_044_1	502	27.62	45.93	4.02553	1.0078	27.5
L1_e2_slide2_044_1	517	28.02	52.92	5.88529	20.4608	28.5
L1_e2_slide2_044_1	528	28.26	50.06	3.30569	14.6377	28.5
L1_e2_slide2_044_1	530	28.59	47.3	6.63514	12.9486	28.5
L1_e2_slide2_044_1	531	28.62	54.73	68.8894	63.8233	28.5
L1_e2_slide2_044_1	550	29.09	51.64	71.0622	80.4587	29.5
L1_e2_slide2_044_1	556	29.18	49.1	36.1051	47.2288	29.5
L1_e2_slide2_044_1	566	29.64	45.5	36.138	56.2147	29.5
L1_e2_slide2_044_1	567	29.64	53.52	119.534	116.607	29.5
L1_e2_slide2_044_1	580	29.93	47.5	102.289	76.6067	29.5
L1_e2_slide2_044_1	586	30.16	49.95	125.057	103.565	30.5
L1_e2_slide2_044_1	598	30.52	51.96	110.891	118.106	30.5
L1_e2_slide2_044_1	606	30.82	46.24	135.704	118.566	30.5
L1_e2_slide2_044_1	610	30.89	54.12	106.383	133.226	30.5
L1_e2_slide2_044_1	620	31.07	48.2	136.226	118.585	31.5
L1_e2_slide2_044_1	627	31.48	50.1	117.441	125.852	31.5
L1_e2_slide2_044_1	637	31.77	52.34	106.957	125.019	31.5
L1_e2_slide2_044_1	644	31.81	45.62	127.754	102.611	31.5
L1_e2_slide2_044_1	648	32.04	54.7	60.2891	80.8172	32.5
L1_e2_slide2_044_1	651	32.09	47.89	107.327	99.8152	32.5
L1_e2_slide2_044_1	667	32.55	50.61	44.48	75.9605	32.5
L1_e2_slide2_044_1	684	32.97	46.57	42.8054	59.28	32.5
L1_e2_slide2_044_1	680	32.98	53.14	20.4247	42.5764	32.5
L1_e2_slide2_044_1	688	33.18	48.8	37.804	51.9547	33.5
L1_e2_slide2_044_1	702	33.55	51.03	12.8849	29.3353	33.5
L1_e2_slide2_044_1	708	33.76	45.23	5.13659	31.2867	33.5
L1_e2_slide2_044_1	712	33.87	54.75	1.91541	16.0726	33.5
L1_e2_slide2_044_1	719	34.15	47.65	5.8042	15.1211	34.5
L1_e2_slide2_044_1	725	34.31	52.66	6.40298	9.96443	34.5
L1_e2_slide2_044_1	728	34.51	50	3.43451	11.072	34.5
L1_e2_slide2_044_1	744	34.97	45.87	0	9.13867	34.5
L1_e2_slide2_044_1	759	35.25	48.04	0	5.95502	35.5
L1_e2_slide2_044_1	756	35.27	54.18	0.472	6.06275	35.5
L1_e2_slide2_044_1	760	35.28	51.91	0	5.00957	35.5
L1_e2_slide2_044_1	772	35.91	50.47	0	3.45945	35.5
L1_e2_slide2_044_1	785	36.22	46.13	0.279804	5.09796	36.5
L1_e2_slide2_044_1	796	36.32	48.49	0	3.83722	36.5
L1_e2_slide2_044_1	797	36.46	53.02	2.10525	8.12859	36.5
L1_e2_slide2_044_1	817	37.11	50.29	0.94498	9.31298	37.5
L1_e2_slide2_044_1	827	37.3	47.25	0	6.03765	37.5
L1_e2_slide2_044_1	834	37.5	52.91	11.271	21.9817	37.5
L1_e2_slide2_044_1	838	37.75	45.17	3.77804	5.36012	37.5
L1_e2_slide2_044_1	848	37.97	48.8	3.59239	17.4091	37.5
L1_e2_slide2_044_1	858	38.23	51.28	23.4634	39.7975	38.5
L1_e2_slide2_044_1	868	38.7	53.57	83.8677	82.4269	38.5
L1_e2_slide2_044_1	881	38.86	45.36	8.95878	24.3027	38.5
L1_e2_slide2_044_1	874	38.99	47.6	60.8635	47.2155	38.5
L1_e2_slide2_044_1	887	39.12	50.06	67.5014	67.0335	39.5
L1_e2_slide2_044_1	907	39.61	52.38	89.6712	88.8666	39.5
L1_e2_slide2_044_1	917	39.94	46.16	51.4752	67.7635	39.5
L1_e2_slide2_044_1	925	40.12	49.14	87.4641	92.8161	40.5
L1_e2_slide2_044_1	935	40.61	53.82	58.2398	115.852	40.5
L1_e2_slide2_044_1	940	40.67	51.26	69.9993	123.609	40.5
L1_e2_slide2_044_1	948	40.78	45.58	107.224	81.8822	40.5
L1_e2_slide2_044_1	953	40.96	48.16	78.5394	107.782	40.5
L1_e2_slide2_044_1	979	41.68	50.29	70.0815	110.275	41.5
L1_e2_slide2_044_1	980	41.71	53.11	73.8017	98.8545	41.5
L1_e2_slide2_044_1	984	41.95	47.59	80.0026	115.068	41.5
L1_e2_slide2_044_1	1008	42.63	52.05	29.6734	83.6214	42.5
L1_e2_slide2_044_1	1013	42.7	45.76	49.5818	98.731	42.5
L1_e2_slide2_044_1	1014	42.73	49.62	49.0269	90.8819	42.5
L1_e2_slide2_044_1	1021	42.91	54.6	27.7056	76.3516	42.5
L1_e2_slide2_044_1	1030	43.27	47.57	40.8576	71.5293	43.5
L1_e2_slide2_044_1	1049	43.66	51.09	16.988	58.6474	43.5
L1_e2_slide2_044_1	1052	43.86	53.25	7.77988	50.8207	43.5
L1_e2_slide2_044_1	1060	44.15	49.15	20.3209	50.2371	44.5
L1_e2_slide2_044_1	1069	44.47	46.66	8.71373	44.2882	44.5
L1_e2_slide2_044_1	1087	44.82	51.2	0	30.1725	44.5
L1_e2_slide2_044_1	1088	44.92	53.64	3.34478	27.0577	44.5
L1_e2_slide2_044_1	1104	45.2	48.44	3.85557	27.406	45.5
L1_e2_slide2_044_1	1112	45.54	45.87	0	18.038	45.5
L1_e2_slide2_044_1	1130	45.89	52.68	2.06529	10.9071	45.5
L1_e2_slide2_044_1	1129	45.92	50.3	0.178235	16.7266	45.5
L1_e2_slide2_044_1	1135	46.18	47.29	0	13.6958	46.5
L1_e2_slide2_044_1	1156	46.8	53.61	9.58757	24.6999	46.5
L1_e2_slide2_044_1	1159	46.84	48.68	6.66212	13.4058	46.5
L1_e2_slide2_044_1	1167	46.93	51.24	1.94686	15.8894	46.5
L1_e2_slide2_044_1	1178	47.41	46.8	0	11.7742	47.5
L1_e2_slide2_044_1	1191	47.81	49.56	27.0451	43.8688	47.5
L1_e2_slide2_044_1	1197	47.92	54.11	86.1556	84.5493	47.5
L1_e2_slide2_044_1	1205	47.98	51.95	63.2371	75.2931	47.5
L1_e2_slide2_044_1	1220	48.37	47.32	79.8305	71.6971	48.5
L1_e2_slide2_044_1	1231	48.84	49.81	121.79	132.291	48.5
L1_e2_slide2_044_1	1242	49.04	52.32	111.963	139.512	49.5
L1_e2_slide2_044_1	1241	49.09	45.41	91.3223	110.584	49.5
L1_e2_slide2_044_1	1247	49.19	54.55	137.977	144.965	49.5
L1_e2_slide2_044_1	1253	49.41	47.73	127.26	130.631	49.5
L1_e2_slide2_044_1	1272	49.88	50.61	118.437	142.939	49.5
L1_e2_slide2_044_1	1278	50.11	53.02	104.095	144.849	50.5
L1_e2_slide2_044_1	1287	50.38	48.31	106.144	154.17	50.5
L1_e2_slide2_044_1	1293	50.44	46.17	112.915	142.338	50.5
L1_e2_slide2_044_1	1315	50.98	49.8	94.7537	144.5	50.5
L1_e2_slide2_044_1	1316	51.01	51.75	77.1051	112.18	51.5
L1_e2_slide2_044_1	1318	51.17	54.01	34.3696	112.778	51.5
L1_e2_slide2_044_1	1328	51.57	47.19	39.9455	86.2057	51.5
L1_e2_slide2_044_1	1352	52.01	51.78	28.0353	58.6451	52.5
L1_e2_slide2_044_1	1351	52.02	49.38	46.7037	84.2635	52.5
L1_e2_slide2_044_1	1359	52.26	54.64	10.8009	43.2809	52.5
L1_e2_slide2_044_1	1367	52.58	45.51	15.7653	44.7503	52.5
L1_e2_slide2_044_1	1377	52.77	47.83	28.0214	37.5909	52.5
L1_e2_slide2_044_1	1382	52.87	52.89	0.189255	30.2416	52.5
L1_e2_slide2_044_1	1386	53	50.26	10.7387	26.615	52.5
L1_e2_slide2_044_1	1405	53.58	46.11	6.81396	21.2291	53.5
L1_e2_slide2_044_1	1413	53.8	53.88	2.90329	14.4227	53.5
L1_e2_slide2_044_1	1418	53.88	51.59	0	15.1124	53.5
L1_e2_slide2_044_1	1417	53.92	48.87	0	17.8327	53.5
L1_e2_slide2_044_1	1443	54.59	46.98	16.2409	18.8814	54.5
L1_e2_slide2_044_1	1450	54.85	50.7	23.3162	21.3324	54.5
L1_e2_slide2_044_1	1456	54.93	53.1	33.6924	22.6015	54.5
L1_e2_slide2_044_1	1465	55.36	48.82	39.1167	35.0854	55.5
L1_e2_slide2_044_1	1486	55.76	46.71	70.4119	59.4121	55.5
L1_e2_slide2_044_1	1496	56	51	79.0331	73.9884	55.5
L1_e2_slide2_044_1	1498	56.12	53.32	82.4766	74.6629	56.5
L1_e2_slide2_044_1	1510	56.53	48.39	108.505	81.69	56.5
L1_e2_slide2_044_1	1525	56.91	45.93	129.873	97.6227	56.5
L1_e2_slide2_044_1	1532	57.15	50.18	111.214	107.517	57.5
L1_e2_slide2_044_1	1539	57.26	52.28	101.546	101.545	57.5
L1_e2_slide2_044_1	1555	57.69	47.93	97.6796	107.372	57.5
L1_e2_slide2_044_1	1574	58.16	53.88	107.76	104.164	58.5
L1_e2_slide2_044_1	1579	58.28	49.82	57.9087	84.0035	58.5
L1_e2_slide2_044_1	1578	58.33	46.11	94.9245	102.968	58.5
L1_e2_slide2_044_1	1593	58.76	52	76.5139	83.0403	58.5
L1_e2_slide2_044_1	1601	59.04	47.83	27.2278	46.8378	59.5
L1_e2_slide2_044_1	1615	59.26	54.82	79.5527	85.8749	59.5
L1_e2_slide2_044_1	1618	59.42	50.23	25.4165	39.6295	59.5
L1_e2_slide2_044_1	1633	59.72	45.79	17.846	24.5358	59.5
L1_e2_slide2_044_1	1640	59.83	52.75	49.2949	44.4441	59.5
L1_e2_slide2_044_1	1646	60.2	48.35	11.6198	18.354	60.5
L1_e2_slide2_044_1	1657	60.55	50.66	6.94914	15.0171	60.5
L1_e2_slide2_044_1	1663	60.74	54.7	27.3066	21.6225	60.5
L1_e2_slide2_044_1	1671	60.8	46.56	1.53612	5.61031	60.5
L1_e2_slide2_044_1	1672	60.87	52.73	9.67024	12.0771	60.5
L1_e2_slide2_044_1	1692	61.34	48.91	4.18482	5.3331	61.5
L1_e2_slide2_044_1	1710	61.82	51.54	9.21937	8.86804	61.5
L1_e2_slide2_044_1	1715	61.94	54.23	5.13275	9.66369	61.5
L1_e2_slide2_044_1	1709	61.97	46.86	8.63255	6.29725	61.5
L1_e2_slide2_044_1	1732	62.46	48.99	41.3653	20.5781	62.5
L1_e2_slide2_044_1	1746	62.91	53.66	42.1543	18.3111	62.5
L1_e2_slide2_044_1	1750	62.92	51.3	54.804	31.5971	62.5
L1_e2_slide2_044_1	1764	63.34	46.75	71.1401	40.1909	63.5
L1_e2_slide2_044_1	1778	63.45	49.48	80.6596	51.8269	63.5
L1_e2_slide2_044_1	1785	63.83	52.41	74.9	49.5134	63.5
L1_e2_slide2_044_1	1800	64.25	48.04	81.1974	70.6496	64.5
L1_e2_slide2_044_1	1801	64.39	50.6	98.9722	78.6013	64.5
L1_e2_slide2_044_1	1807	64.55	45.45	82.3936	68.6137	64.5
L1_e2_slide2_044_1	1816	64.73	52.97	67.5591	64.5507	64.5
L1_e2_slide2_044_1	1838	65.22	47.75	68.1775	80.6621	65.5
L1_e2_slide2_044_1	1841	65.35	50.03	73.301	63.346	65.5
L1_e2_slide2_044_1	1852	65.78	45.98	18.1063	46.6691	65.5
L1_e2_slide2_044_1	1856	65.79	54.79	63.6941	60.6442	65.5
L1_e2_slide2_044_1	1853	65.85	52.41	46.278	66.2972	65.5
L1_e2_slide2_044_1	1873	66.3	48.17	27.0292	57.8803	66.5
L1_e2_slide2_044_1	1881	66.39	50.69	34.4382	47.4268	66.5
L1_e2_slide2_044_1	1893	66.84	53.93	17.3338	37.4469	66.5
L1_e2_slide2_044_1	1899	67.06	45.89	8.2769	22.588	67.5
L1_e2_slide2_044_1	1911	67.21	48.76	8.55608	26.4541	67.5
L1_e2_slide2_044_1	1914	67.47	51.61	8.13749	23.7978	67.5
L1_e2_slide2_044_1	1933	67.91	53.81	11.9369	22.1351	67.5
L1_e2_slide2_044_1	1936	68.02	47.14	11.1927	13.8195	68.5
L1_e2_slide2_044_1	1943	68.3	49.91	17.6853	14.0246	68.5
L1_e2_slide2_044_1	1961	68.76	52.13	21.7178	21.5317	68.5
L1_e2_slide2_044_1	1969	69.03	54.65	23.3221	15.941	69.5
L1_e2_slide2_044_1	1974	69.05	47.98	48.3789	31.0303	69.5
L1_e2_slide2_044_1	1989	69.55	45.89	71.3012	38.0816	69.5
L1_e2_slide2_044_1	1990	69.57	50.28	86.402	46.2228	69.5
L1_e2_slide2_044_1	1997	69.81	52.73	54.4632	31.9892	69.5
L1_e2_slide2_044_1	2012	70.27	48.19	95.5188	59.4236	70.5
L1_e2_slide2_044_1	2036	70.72	45.95	116.528	63.3331	70.5
L1_e2_slide2_044_1	2032	70.74	50.78	101.489	56.1617	70.5
L1_e2_slide2_044_1	2038	70.91	53.55	79.1563	45.118	70.5
L1_e2_slide2_044_1	2049	71.43	47.87	107.757	78.053	71.5
L1_e2_slide2_044_1	2064	71.76	45.55	85.9454	72.3321	71.5
L1_e2_slide2_044_1	2066	71.8	52.46	107.367	74.0805	71.5
L1_e2_slide2_044_1	2065	71.86	50.22	107.819	84.4389	71.5
L1_e2_slide2_044_1	2078	72.25	54.43	108.444	69.8293	72.5
L1_e2_slide2_044_1	2094	72.62	48.52	80.0676	67.6717	72.5
L1_e2_slide2_044_1	2099	72.81	46.29	47.2675	57.6743	72.5
L1_e2_slide2_044_1	2106	72.89	51.64	92.6546	68.4144	72.5
L1_e2_slide2_044_1	2123	73.49	53.7	63.4778	76.0512	73.5
L1_e2_slide2_044_1	2129	73.58	49.95	48.3864	58.8749	73.5
L1_e2_slide2_044_1	2140	73.95	45.61	33.192	27.5443	73.5
L1_e2_slide2_044_1	2141	74.1	47.8	27.5335	34.7631	74.5
L1_e2_slide2_044_1	2147	74.2	52.05	66.4022	45.902	74.5
L1_e2_slide2_044_1	2170	74.75	49.9	22.7526	18.1787	74.5
L1_e2_slide2_044_1	2174	74.87	53.9	41.8434	34.5691	74.5
L1_e2_slide2_044_1	2175	75.02	45.78	11.9968	14.5907	75.5
L1_e2_slide2_044_1	2183	75.3	51.81	17.4431	21.1652	75.5
L1_e2_slide2_044_1	2186	75.4	48.08	6.49882	11.9375	75.5
L1_e2_slide2_044_1	2213	76.08	49.97	3.2742	6.06153	76.5
L1_e2_slide2_044_1	2212	76.14	46.29	6.38341	8.41102	76.5
L1_e2_slide2_044_1	2214	76.17	53.08	1.44169	13.9491	76.5
L1_e2_slide2_044_1	2229	76.78	48.01	11.6421	11.5584	76.5
L1_e2_slide2_044_1	2241	76.91	51.61	8.95027	7.54659	76.5
L1_e2_slide2_044_1	2255	77.29	53.73	12.9643	8.2158	77.5
L1_e2_slide2_044_1	2252	77.35	49.98	41.6477	15.9267	77.5
L1_e2_slide2_044_1	2254	77.43	46.22	88.6454	39.9643	77.5
L1_e2_slide2_044_1	2272	77.97	48.4	118.397	53.994	77.5
L1_e2_slide2_044_1	2278	78.21	53.12	63.4943	26.203	78.5
L1_e2_slide2_044_1	2283	78.32	51.06	82.928	41.2098	78.5
L1_e2_slide2_044_1	2295	78.7	46.91	121.252	90.9774	78.5
L1_e2_slide2_044_1	2307	79.05	49.69	125.66	68.9577	79.5
L1_e2_slide2_044_1	2313	79.32	52.3	92.1855	54.4856	79.5
L1_e2_slide2_044_1	2324	79.73	48.14	125.138	102.759	79.5
L1_e2_slide2_044_1	2326	79.79	46.28	132.326	108.332	79.5
L1_e2_slide2_044_1	2341	80.24	49.96	126.872	81.6441	80.5
L1_e2_slide2_044_1	2342	80.24	54.03	93.1053	78.222	80.5
L1_e2_slide2_044_1	2351	80.46	51.98	128.97	81.4264	80.5
L1_e2_slide2_044_1	2357	80.7	45.52	104.495	102.101	80.5
L1_e2_slide2_044_1	2364	81.07	47.78	116.328	82.2673	81.5
L1_e2_slide2_044_1	2378	81.32	50.41	102.96	106.445	81.5
L1_e2_slide2_044_1	2384	81.63	52.86	102.986	104.716	81.5
L1_e2_slide2_044_1	2392	81.91	45.5	82.435	84.2791	81.5
L1_e2_slide2_044_1	2398	82.15	49.35	92.3925	111.395	82.5
L1_e2_slide2_044_1	2404	82.32	54.9	100.681	88.0485	82.5
L1_e2_slide2_044_1	2400	82.35	47.41	68.0924	75.6743	82.5
L1_e2_slide2_044_1	2408	82.55	51.64	92.2389	90.9984	82.5
L1_e2_slide2_044_1	2429	83.17	49.59	48.336	63.7996	83.5
L1_e2_slide2_044_1	2425	83.19	53.52	80.8669	91.4257	83.5
L1_e2_slide2_044_1	2428	83.24	45.61	66.1331	68.6373	83.5
L1_e2_slide2_044_1	2436	83.64	47.66	35.5457	57.0291	83.5
L1_e2_slide2_044_1	2448	83.79	51.28	101.739	70.3159	83.5
L1_e2_slide2_044_1	2464	84.33	53.39	59.3927	75.9187	84.5
L1_e2_slide2_044_1	2463	84.51	45.85	27.4212	43.5718	84.5
L1_e2_slide2_044_1	2466	84.53	49.68	22.7807	48.4101	84.5
L1_e2_slide2_044_1	2479	84.95	47.88	20.5424	48.4452	84.5
L1_e2_slide2_044_1	2483	85.04	51.59	19.9442	46.2515	85.5
L1_e2_slide2_044_1	2494	85.43	53.65	25.6591	60.641	85.5
L1_e2_slide2_044_1	2504	85.86	49.84	9.43859	37.1165	85.5
L1_e2_slide2_044_1	2503	85.87	45.12	4.48553	17.493	85.5
L1_e2_slide2_044_1	2506	85.95	47.18	1.97824	20.7665	85.5
L1_e2_slide2_044_1	2516	86.27	52.11	22.428	34.5596	86.5
L1_e2_slide2_044_1	2525	86.52	54.48	15.4736	45.3684	86.5
L1_e2_slide2_044_1	2528	86.85	48.75	7.56635	16.5392	86.5
L1_e2_slide2_044_1	2532	86.93	46.3	2.7342	14.1893	86.5
L1_e2_slide2_044_1	2543	87.21	50.99	7.56624	20.9245	87.5
L1_e2_slide2_044_1	2553	87.63	53.22	4.62675	18.5705	87.5
L1_e2_slide2_044_1	2559	87.84	47.66	2.25714	8.94502	87.5
L1_e2_slide2_044_1	2566	88.11	49.63	1.30604	11.5136	88.5
L1_e2_slide2_044_1	2565	88.15	45.52	1.59459	7.82318	88.5
L1_e2_slide2_044_1	2575	88.46	51.53	2.53384	11.233	88.5
L1_e2_slide2_044_1	2586	88.92	47.65	1.13204	6.75686	88.5
L1_e2_slide2_044_1	2587	89.05	53.3	1.25867	10.5608	89.5
L1_e2_slide2_044_1	2597	89.38	45.78	0.535059	4.37796	89.5
L1_e2_slide2_044_1	2598	89.38	49.77	0	6.94027	89.5
L1_e2_slide2_044_1	2609	89.78	51.41	1.83388	3.7209	89.5
L1_e2_slide2_044_1	2618	90.18	48.04	0.692431	3.70122	90.5
L1_e2_slide2_044_1	2624	90.26	53.48	0.968471	3.27792	90.5
L1_e2_slide2_044_1	2628	90.53	45.96	1.63086	3.05769	90.5
L1_e2_slide2_044_1	2635	90.9	51.7	0	2.41243	90.5
L1_e2_slide2_044_1	2638	90.95	49.65	0	1.82996	90.5
L1_e2_slide2_044_1	2653	91.48	47.39	4.24165	0.865412	91.5
L1_e2_slide2_044_1	2654	91.54	53.4	0	1.72631	91.5
L1_e2_slide2_044_1	2662	92.02	50.58	0	2.5531	92.5
L1_e2_slide2_044_1	2670	92.45	48.57	0	0.29	92.5
L1_e2_slide2_044_1	2675	92.48	45.97	2.29439	0.790157	92.5
L1_e2_slide2_044_1	2678	92.68	54.54	0	0.819765	92.5
L1_e2_slide2_044_1	2681	92.77	52.56	0	1.52459	92.5
L1_e2_slide2_044_1	2693	93.28	50.54	0	1.24212	93.5
L1_e2_slide2_044_1	2696	93.41	47.24	1.36651	1.76635	93.5
L1_e2_slide2_044_1	2704	93.84	52.9	0	0	93.5
L1_e2_slide2_044_1	2703	94.03	45.37	0	1.37298	94.5
L1_e2_slide2_044_1	2711	94.18	49.06	0.433216	2.19408	94.5
L1_e2_slide2_044_1	2718	94.69	50.99	0	0.0936863	94.5
L1_e2_slide2_044_1	2723	94.87	47.03	0.325922	0.404039	94.5
L1_e2_slide2_044_1	2726	95	53.09	0	0	94.5
L1_e2_slide2_044_1	2733	95.49	49.09	0	0.309333	95.5
L1_e2_slide2_044_1	2742	95.87	51.32	0	0	95.5
L1_e2_slide2_044_1	2744	96.09	46.99	0.429216	0	96.5
L1_e2_slide2_044_1	2747	96.18	53.44	0	0	96.5
L1_e2_slide2_044_1	2755	96.69	49.08	0	0	96.5
L1_e2_slide2_044_1	2757	96.98	51.26	0	0	96.5
L1_e2_slide2_044_1	2763	97.27	53.29	0	0	97.5
L1_e2_slide2_044_1	2762	97.3	46.61	2.068	0	97.5
L1_e2_slide2_044_1	2769	97.76	49.17	0	0	97.5
L1_e2_slide2_044_1	2774	98.13	51.52	0	0	98.5
L1_e2_slide2_044_1	2775	98.17	47.12	0	0.082549	98.5
L1_e2_slide2_044_1	2776	98.2	53.65	0	0	98.5
L1_e2_slide2_044_1	2778	98.74	49.21	0	0	98.5
L1_e2_slide2_044_1	2780	99.13	51.5	0	0	99.5
L1_e2_slide2_046_1	2	3.69	49.44	0	0	3.5
L1_e2_slide2_046_1	1	3.81	47.69	0	0	3.5
L1_e2_slide2_046_1	3	4.18	45.7	0	0	4.5
L1_e2_slide2_046_1	8	4.49	51.87	0	0	4.5
L1_e2_slide2_046_1	7	4.6	50.02	0	0	4.5
L1_e2_slide2_046_1	11	4.96	47.53	0	0	4.5
L1_e2_slide2_046_1	14	5.31	53.44	0	0	5.5
L1_e2_slide2_046_1	20	5.62	50.39	0	0	5.5
L1_e2_slide2_046_1	19	5.73	45.84	0	0.777255	5.5
L1_e2_slide2_046_1	21	6.04	48.4	0	0.328627	6.5
L1_e2_slide2_046_1	28	6.46	52.63	0	0	6.5
L1_e2_slide2_046_1	32	6.82	50.49	0	0	6.5
L1_e2_slide2_046_1	33	6.96	47.87	1.242	0.893725	6.5
L1_e2_slide2_046_1	37	7.2	54.91	0	0	7.5
L1_e2_slide2_046_1	43	7.55	52.97	3.30059	0	7.5
L1_e2_slide2_046_1	44	7.77	46.11	0.886706	2.3109	7.5
L1_e2_slide2_046_1	47	7.81	50.12	0	0.501216	7.5
L1_e2_slide2_046_1	52	8.47	48.47	3.56569	3.32824	8.5
L1_e2_slide2_046_1	57	8.5	52.34	2.40376	4.40718	8.5
L1_e2_slide2_046_1	66	9.33	46.39	0.904902	2.5509	9.5
L1_e2_slide2_046_1	68	9.34	51.58	0.114824	1.00278	9.5
L1_e2_slide2_046_1	72	9.81	49.05	0	2.99365	9.5
L1_e2_slide2_046_1	86	10.45	54.25	0	2.07337	10.5
L1_e2_slide2_046_1	85	10.52	51.75	0	2.01227	10.5
L1_e2_slide2_046_1	89	10.65	47.15	0.396549	1.486	10.5
L1_e2_slide2_046_1	96	11.25	49.44	0.116	1.76671	11.5
L1_e2_slide2_046_1	102	11.56	45.46	1.03208	1.76043	11.5
L1_e2_slide2_046_1	107	11.65	52.87	0	3.24016	11.5
L1_e2_slide2_046_1	115	12.28	47.67	0.093098	1.92882	12.5
L1_e2_slide2_046_1	121	12.56	50.54	0	2.79051	12.5
L1_e2_slide2_046_1	126	12.84	52.96	0	2.58133	12.5
L1_e2_slide2_046_1	131	13.31	46.04	0.23698	2.31016	13.5
L1_e2_slide2_046_1	140	13.69	48.93	1.24639	4.04153	13.5
L1_e2_slide2_046_1	141	13.73	54.63	0.827412	1.87569	13.5
L1_e2_slide2_046_1	147	14.07	51.55	0.69302	1.86369	14.5
L1_e2_slide2_046_1	161	14.7	46.69	0	2.88541	14.5
L1_e2_slide2_046_1	164	14.94	53.99	0	0	14.5
L1_e2_slide2_046_1	170	15.11	49.58	1.44016	4.74863	15.5
L1_e2_slide2_046_1	178	15.76	52.06	1.7369	3.72561	15.5
L1_e2_slide2_046_1	188	16	47.61	0	0.314235	15.5
L1_e2_slide2_046_1	193	16.33	54.63	0.808	1.49467	16.5
L1_e2_slide2_046_1	191	16.42	45.13	0	1.71404	16.5
L1_e2_slide2_046_1	202	16.71	49.97	0.953137	1.39808	16.5
L1_e2_slide2_046_1	212	17.36	47.35	2.58224	2.27184	17.5
L1_e2_slide2_046_1	213	17.41	52.64	0.991137	1.29827	17.5
L1_e2_slide2_046_1	229	18	50.09	3.49659	1.48176	17.5
L1_e2_slide2_046_1	240	18.64	47.29	0	0.625412	18.5
L1_e2_slide2_046_1	247	18.72	54.61	0	0.494	18.5
L1_e2_slide2_046_1	249	18.98	52.04	0.629216	0.0656078	18.5
L1_e2_slide2_046_1	257	19.42	49.45	2.12412	0	19.5
L1_e2_slide2_046_1	271	19.9	53.75	2.22643	1.13933	19.5
L1_e2_slide2_046_1	277	20.23	47.38	4.17376	0.403569	20.5
L1_e2_slide2_046_1	283	20.57	50.5	7.51922	1.888	20.5
L1_e2_slide2_046_1	300	20.99	53.03	3.08388	2.44549	20.5
L1_e2_slide2_046_1	303	21.28	45.84	3.13012	1.16761	21.5
L1_e2_slide2_046_1	309	21.62	48.51	4.25898	1.55757	21.5
L1_e2_slide2_046_1	315	21.83	51.3	4.45714	1.1171	21.5
L1_e2_slide2_046_1	323	22.06	54.43	1.80333	2.16373	22.5
L1_e2_slide2_046_1	330	22.4	45.39	3.68271	1.11224	22.5
L1_e2_slide2_046_1	343	22.87	49.93	1.19424	2.84341	22.5
L1_e2_slide2_046_1	340	22.94	47.51	3.55808	1.33792	22.5
L1_e2_slide2_046_1	344	22.96	52.58	4.60376	2.75678	22.5
L1_e2_slide2_046_1	361	23.61	54.47	3.02918	1.60427	23.5
L1_e2_slide2_046_1	368	23.71	45.05	5.46282	1.08325	23.5
L1_e2_slide2_046_1	376	24.03	48.55	3.18482	2.69235	24.5
L1_e2_slide2_046_1	373	24.07	51.35	1.3798	2.03584	24.5
L1_e2_slide2_046_1	391	24.66	53.66	0	1.3318	24.5
L1_e2_slide2_046_1	390	24.77	46.55	4.18804	0	24.5
L1_e2_slide2_046_1	402	25.13	49.55	1.97459	0	25.5
L1_e2_slide2_046_1	414	25.44	51.83	2.28318	0	25.5
L1_e2_slide2_046_1	422	25.74	45.09	2.66686	2.37608	25.5
L1_e2_slide2_046_1	425	25.83	47.74	8.20816	0	25.5
L1_e2_slide2_046_1	426	25.96	54.19	1.89365	0.448745	25.5
L1_e2_slide2_046_1	443	26.45	51.12	0	0.30698	26.5
L1_e2_slide2_046_1	450	26.72	49.04	2.81529	0.512667	26.5
L1_e2_slide2_046_1	458	26.76	46.3	5.87043	0	26.5
L1_e2_slide2_046_1	460	26.98	53.69	3.61427	7.18004	26.5
L1_e2_slide2_046_1	480	27.55	51.36	4.08886	3.23541	27.5
L1_e2_slide2_046_1	486	27.83	46.86	0.53149	5.46769	27.5
L1_e2_slide2_046_1	487	27.92	49.09	6.67886	5.03008	27.5
L1_e2_slide2_046_1	499	28.13	53.73	5.62282	13.2792	28.5
L1_e2_slide2_046_1	512	28.61	51.5	5.96812	26.9158	28.5
L1_e2_slide2_046_1	522	28.86	46.84	9.43604	9.34467	28.5
L1_e2_slide2_046_1	529	29.06	49.36	8.09169	16.8017	29.5
L1_e2_slide2_046_1	532	29.07	53.99	48.2456	55.4786	29.5
L1_e2_slide2_046_1	547	29.72	45.36	14.1515	22.7482	29.5
L1_e2_slide2_046_1	551	29.76	51.16	82.9836	63.9835	29.5
L1_e2_slide2_046_1	556	29.86	47.95	58.6045	60.1164	29.5
L1_e2_slide2_046_1	558	29.96	53.69	119.851	91.5095	29.5
L1_e2_slide2_046_1	585	30.68	47.27	130.024	115.8	30.5
L1_e2_slide2_046_1	579	30.71	49.8	157.605	122.559	30.5
L1_e2_slide2_046_1	589	30.79	52.32	121.233	111.727	30.5
L1_e2_slide2_046_1	611	31.55	46.63	126.262	131.969	31.5
L1_e2_slide2_046_1	613	31.69	54	101.917	111.868	31.5
L1_e2_slide2_046_1	622	31.73	51.43	114.269	120.606	31.5
L1_e2_slide2_046_1	621	31.75	49.07	128.509	111.608	31.5
L1_e2_slide2_046_1	641	32.48	46.55	135.303	133.497	32.5
L1_e2_slide2_046_1	652	32.72	48.8	75.102	83.2363	32.5
L1_e2_slide2_046_1	653	32.83	53.25	29.6426	73.3438	32.5
L1_e2_slide2_046_1	659	32.88	50.98	46.9151	75.5659	32.5
L1_e2_slide2_046_1	683	33.54	46.79	50.7583	71.3999	33.5
L1_e2_slide2_046_1	690	33.8	54.6	1.87118	29.5094	33.5
L1_e2_slide2_046_1	689	33.81	49.27	16.9122	39.5844	33.5
L1_e2_slide2_046_1	700	34.01	51.76	0.690941	27.2391	34.5
L1_e2_slide2_046_1	717	34.46	45.99	18.079	46.9471	34.5
L1_e2_slide2_046_1	725	34.72	48.76	2.50894	17.9027	34.5
L1_e2_slide2_046_1	727	34.85	53.17	1.83169	18.7743	34.5
L1_e2_slide2_046_1	743	35.43	50.96	0	14.1444	35.5
L1_e2_slide2_046_1	749	35.48	46.53	2.31839	17.27	35.5
L1_e2_slide2_046_1	757	35.84	48.68	4.70914	11.8091	35.5
L1_e2_slide2_046_1	766	35.94	53.19	2.70608	15.7469	35.5
L1_e2_slide2_046_1	787	36.67	46.77	2.47129	10.7345	36.5
L1_e2_slide2_046_1	791	36.75	49.82	1.43043	10.0573	36.5
L1_e2_slide2_046_1	794	36.87	52.03	9.36529	18.3982	36.5
L1_e2_slide2_046_1	798	36.99	54.75	9.88784	21.3029	36.5
L1_e2_slide2_046_1	818	37.51	48.16	2.73851	7.61063	37.5
L1_e2_slide2_046_1	817	37.56	45.19	1.01122	12.9072	37.5
L1_e2_slide2_046_1	827	37.89	50.39	5.2778	14.6882	37.5
L1_e2_slide2_046_1	831	37.95	53.03	57.1788	40.9253	37.5
L1_e2_slide2_046_1	845	38.34	46.83	4.92216	14.6375	38.5
L1_e2_slide2_046_1	862	38.82	51.83	114.664	75.0629	38.5
L1_e2_slide2_046_1	859	38.83	49.03	30.7897	39.3716	38.5
L1_e2_slide2_046_1	883	39.39	46.33	70.1786	73.5782	39.5
L1_e2_slide2_046_1	895	39.67	53.25	111.987	106.462	39.5
L1_e2_slide2_046_1	899	39.82	50.53	106.403	116.401	39.5
L1_e2_slide2_046_1	902	39.92	48.31	113.935	98.9268	39.5
L1_e2_slide2_046_1	922	40.46	46.26	95.6987	109.077	40.5
L1_e2_slide2_046_1	933	40.69	52.23	92.9787	106.607	40.5
L1_e2_slide2_046_1	937	40.98	49.29	70.5912	113.993	40.5
L1_e2_slide2_046_1	953	41.35	54.22	47.0767	91.5325	41.5
L1_e2_slide2_046_1	956	41.51	46.79	75.4496	101.203	41.5
L1_e2_slide2_046_1	963	41.69	51.44	54.4633	84.4437	41.5
L1_e2_slide2_046_1	979	42.22	48.94	33.3427	73.6091	42.5
L1_e2_slide2_046_1	988	42.43	54.03	19.2168	60.1704	42.5
L1_e2_slide2_046_1	993	42.57	46.51	38.7699	96.223	42.5
L1_e2_slide2_046_1	1001	42.69	51.53	15.0982	61.3652	42.5
L1_e2_slide2_046_1	1023	43.28	48.05	20.3217	61.219	43.5
L1_e2_slide2_046_1	1029	43.45	45.27	34.2719	67.134	43.5
L1_e2_slide2_046_1	1030	43.56	50.4	6.97525	38.1976	43.5
L1_e2_slide2_046_1	1032	43.59	53.07	7.09831	35.3971	43.5
L1_e2_slide2_046_1	1062	44.24	48.34	7.72227	34.1997	44.5
L1_e2_slide2_046_1	1061	44.31	45.86	14.8913	41.7388	44.5
L1_e2_slide2_046_1	1071	44.53	51.43	0.274471	20.5635	44.5
L1_e2_slide2_046_1	1076	44.74	53.88	3.78996	16.3269	44.5
L1_e2_slide2_046_1	1092	45.11	49.31	0	13.4275	45.5
L1_e2_slide2_046_1	1095	45.22	46.85	2.69553	18.9554	45.5
L1_e2_slide2_046_1	1107	45.58	52.71	4.54698	16.3871	45.5
L1_e2_slide2_046_1	1117	45.91	50.63	0	13.9312	45.5
L1_e2_slide2_046_1	1122	46.08	48.09	0	15.9648	46.5
L1_e2_slide2_046_1	1132	46.27	45.71	4.22812	10.2242	46.5
L1_e2_slide2_046_1	1139	46.41	54.07	9.74086	16.3533	46.5
L1_e2_slide2_046_1	1152	46.89	49.71	6.15545	21.4528	46.5
L1_e2_slide2_046_1	1156	47.02	51.92	24.456	37.0268	47.5
L1_e2_slide2_046_1	1165	47.07	47.04	13.995	21.8686	47.5
L1_e2_slide2_046_1	1171	47.3	54.33	64.3728	56.1424	47.5
L1_e2_slide2_046_1	1190	47.81	48.55	83.3425	74.4243	47.5
L1_e2_slide2_046_1	1198	47.98	46.16	70.5026	57.4259	47.5
L1_e2_slide2_046_1	1199	48.05	50.63	88.2118	91.3249	48.5
L1_e2_slide2_046_1	1205	48.24	52.89	141.094	120.194	48.5
L1_e2_slide2_046_1	1228	48.78	48.33	142.907	133.85	48.5
L1_e2_slide2_046_1	1231	48.88	45.73	148.732	128.684	48.5
L1_e2_slide2_046_1	1237	49.09	50.63	163.656	127.281	49.5
L1_e2_slide2_046_1	1245	49.3	52.86	117.397	149.878	49.5
L1_e2_slide2_046_1	1259	49.7	46.68	117.214	146.324	49.5
L1_e2_slide2_046_1	1270	49.86	49.1	146.938	138.245	49.5
L1_e2_slide2_046_1	1279	50.15	51.56	109.172	132.658	50.5
L1_e2_slide2_046_1	1298	50.66	47.14	90.6618	97.024	50.5
L1_e2_slide2_046_1	1303	50.81	53.63	36.9153	68.3111	50.5
L1_e2_slide2_046_1	1308	50.86	49.41	58.593	92.4682	50.5
L1_e2_slide2_046_1	1318	51.28	51.6	14.7017	53.0557	51.5
L1_e2_slide2_046_1	1325	51.44	45.06	23.1116	74.4388	51.5
L1_e2_slide2_046_1	1330	51.55	47.39	17.9738	52.4665	51.5
L1_e2_slide2_046_1	1348	51.87	54.68	6.07176	32.9302	51.5
L1_e2_slide2_046_1	1343	51.89	49.74	15.6652	42.1271	51.5
L1_e2_slide2_046_1	1357	52.24	52.36	0.51902	25.2574	52.5
L1_e2_slide2_046_1	1366	52.39	45.35	3.96404	18.8726	52.5
L1_e2_slide2_046_1	1370	52.54	47.73	6.98475	18.7858	52.5
L1_e2_slide2_046_1	1380	52.84	54.92	0	19.3906	52.5
L1_e2_slide2_046_1	1384	52.91	50.24	1.11502	18.3347	52.5
L1_e2_slide2_046_1	1397	53.27	52.67	0.217451	10.7783	53.5
L1_e2_slide2_046_1	1395	53.29	46.27	2.60478	10.6165	53.5
L1_e2_slide2_046_1	1413	53.65	48.52	8.35196	10.4936	53.5
L1_e2_slide2_046_1	1422	53.93	50.76	5.13875	9.42443	53.5
L1_e2_slide2_046_1	1427	54.08	53.79	10.672	16.2673	54.5
L1_e2_slide2_046_1	1442	54.37	46.86	12.9137	14.1792	54.5
L1_e2_slide2_046_1	1452	54.7	48.93	44.563	23.7659	54.5
L1_e2_slide2_046_1	1456	54.81	51.71	34.2756	23.5269	54.5
L1_e2_slide2_046_1	1467	55.1	53.97	47.4762	33.1478	55.5
L1_e2_slide2_046_1	1472	55.25	45.66	86.9891	57.1473	55.5
L1_e2_slide2_046_1	1487	55.54	50.05	113.374	63.2596	55.5
L1_e2_slide2_046_1	1486	55.69	47.7	108.086	101.651	55.5
L1_e2_slide2_046_1	1500	55.92	52.23	92.4247	62.2336	55.5
L1_e2_slide2_046_1	1511	56.31	45.55	121.72	98.6245	56.5
L1_e2_slide2_046_1	1518	56.39	54.42	95.0266	93.4431	56.5
L1_e2_slide2_046_1	1524	56.47	49.58	123.505	106.875	56.5
L1_e2_slide2_046_1	1532	56.98	47.53	112.45	102.027	56.5
L1_e2_slide2_046_1	1538	56.98	51.61	116.955	110.269	56.5
L1_e2_slide2_046_1	1550	57.28	53.93	110.102	111.427	57.5
L1_e2_slide2_046_1	1552	57.36	45.49	114.368	133.236	57.5
L1_e2_slide2_046_1	1557	57.56	49.62	89.3554	107.798	57.5
L1_e2_slide2_046_1	1579	58.06	52.36	69.561	105.81	58.5
L1_e2_slide2_046_1	1584	58.18	47.48	90.0892	104.206	58.5
L1_e2_slide2_046_1	1596	58.52	50.17	65.5247	88.4944	58.5
L1_e2_slide2_046_1	1607	58.77	54.43	62.1699	73.7942	58.5
L1_e2_slide2_046_1	1620	59.12	46.14	84.2411	76.6143	59.5
L1_e2_slide2_046_1	1621	59.13	52.4	34.622	57.9086	59.5
L1_e2_slide2_046_1	1622	59.21	48.2	40.9463	68.8527	59.5
L1_e2_slide2_046_1	1635	59.45	50.22	12.2712	30.2525	59.5
L1_e2_slide2_046_1	1656	60.14	53.58	8.64875	13.8062	60.5
L1_e2_slide2_046_1	1664	60.19	46.39	8.07035	19.2476	60.5
L1_e2_slide2_046_1	1665	60.22	51.48	2.82537	13.5525	60.5
L1_e2_slide2_046_1	1671	60.3	48.85	2.12922	15.3311	60.5
L1_e2_slide2_046_1	1692	61.04	45.18	1.69302	4.81027	61.5
L1_e2_slide2_046_1	1697	61.1	52.97	0	5.43349	61.5
L1_e2_slide2_046_1	1696	61.15	50.4	0.10149	7.62965	61.5
L1_e2_slide2_046_1	1707	61.26	47.68	1.21376	3.62878	61.5
L1_e2_slide2_046_1	1730	62	52.54	1.52675	3.85012	61.5
L1_e2_slide2_046_1	1729	62.05	45.6	19.6712	4.81918	62.5
L1_e2_slide2_046_1	1738	62.05	50	10.2405	6.66863	62.5
L1_e2_slide2_046_1	1731	62.09	54.98	12.5182	5.81639	62.5
L1_e2_slide2_046_1	1742	62.3	47.65	24.1154	6.09	62.5
L1_e2_slide2_046_1	1769	62.98	52.12	13.2795	9.72204	62.5
L1_e2_slide2_046_1	1768	63.01	49.38	39.9322	11.2023	63.5
L1_e2_slide2_046_1	1773	63.08	46.27	116.223	36.1944	63.5
L1_e2_slide2_046_1	1777	63.19	54.38	31.1704	20.7165	63.5
L1_e2_slide2_046_1	1803	63.83	51.21	88.5664	30.6919	63.5
L1_e2_slide2_046_1	1802	63.87	48.41	87.2598	52.5256	63.5
L1_e2_slide2_046_1	1810	64.1	46.12	104.558	42.7188	64.5
L1_e2_slide2_046_1	1813	64.18	53.55	67.0138	44.1816	64.5
L1_e2_slide2_046_1	1832	64.63	49.93	100.164	52.4225	64.5
L1_e2_slide2_046_1	1838	64.79	47.62	96.964	63.5158	64.5
L1_e2_slide2_046_1	1848	65.1	52.01	94.5231	67.3877	65.5
L1_e2_slide2_046_1	1851	65.23	54.4	87.8478	56.3946	65.5
L1_e2_slide2_046_1	1863	65.55	46.35	65.6196	49.5784	65.5
L1_e2_slide2_046_1	1864	65.55	49.09	64.6896	56.5542	65.5
L1_e2_slide2_046_1	1887	66.15	50.98	51.5306	51.2573	66.5
L1_e2_slide2_046_1	1890	66.21	53.79	42.6416	41.64	66.5
L1_e2_slide2_046_1	1898	66.42	48.09	15.0295	19.9986	66.5
L1_e2_slide2_046_1	1907	66.62	45.9	20.0357	14.436	66.5
L1_e2_slide2_046_1	1919	66.99	52.04	22.3829	26.7718	66.5
L1_e2_slide2_046_1	1926	67.21	49.54	0	11.2871	67.5
L1_e2_slide2_046_1	1932	67.37	54.13	4.17753	18.1485	67.5
L1_e2_slide2_046_1	1939	67.39	46.94	4.86678	7.44741	67.5
L1_e2_slide2_046_1	1954	67.92	51.15	3.77341	6.51294	67.5
L1_e2_slide2_046_1	1962	68.21	45.86	16.5495	8.49176	68.5
L1_e2_slide2_046_1	1963	68.24	48.41	16.7596	6.33239	68.5
L1_e2_slide2_046_1	1973	68.42	53.33	5.01514	6.70047	68.5
L1_e2_slide2_046_1	1984	68.7	50.72	14.2096	6.00125	68.5
L1_e2_slide2_046_1	2001	69.17	47.21	15.6671	13.8662	69.5
L1_e2_slide2_046_1	2004	69.43	52.66	33.0981	9.26286	69.5
L1_e2_slide2_046_1	2009	69.49	49.65	44.3568	18.7256	69.5
L1_e2_slide2_046_1	2022	69.86	45.37	77.4179	46.1198	69.5
L1_e2_slide2_046_1	2026	69.99	54.79	41.6204	17.3465	69.5
L1_e2_slide2_046_1	2034	70.15	47.53	90.0167	47.7404	70.5
L1_e2_slide2_046_1	2040	70.42	52.51	82.7192	29.8101	70.5
L1_e2_slide2_046_1	2044	70.45	50.12	76.0036	47.8974	70.5
L1_e2_slide2_046_1	2064	71.01	46.01	110.818	67.2059	71.5
L1_e2_slide2_046_1	2070	71.26	48.39	105.708	69.2867	71.5
L1_e2_slide2_046_1	2078	71.4	50.76	106.795	59.5401	71.5
L1_e2_slide2_046_1	2079	71.41	53.12	77.1727	51.0358	71.5
L1_e2_slide2_046_1	2097	71.98	45.42	84.4073	63.5429	71.5
L1_e2_slide2_046_1	2104	72.28	47.73	91.1316	56.7623	72.5
L1_e2_slide2_046_1	2106	72.33	50.22	116.95	71.4077	72.5
L1_e2_slide2_046_1	2110	72.39	52.91	103.822	67.6513	72.5
L1_e2_slide2_046_1	2146	73.34	51.64	53.9908	62.5283	73.5
L1_e2_slide2_046_1	2144	73.36	46.99	59.7439	54.2193	73.5
L1_e2_slide2_046_1	2145	73.39	49.28	49.2542	57.2845	73.5
L1_e2_slide2_046_1	2152	73.58	54.04	74.5849	50.6215	73.5
L1_e2_slide2_046_1	2167	74.1	45.17	36.0649	31.4844	74.5
L1_e2_slide2_046_1	2178	74.35	50.11	29.2704	33.5987	74.5
L1_e2_slide2_046_1	2177	74.37	47.61	17.5318	24.5849	74.5
L1_e2_slide2_046_1	2182	74.51	52.55	32.3141	28.5771	74.5
L1_e2_slide2_046_1	2203	75.12	45.74	8.89761	12.0084	75.5
L1_e2_slide2_046_1	2206	75.26	48.57	5.30322	14.1135	75.5
L1_e2_slide2_046_1	2214	75.45	50.92	0	12.1256	75.5
L1_e2_slide2_046_1	2218	75.63	53.36	8.92075	14.4332	75.5
L1_e2_slide2_046_1	2227	76.01	46.67	3.39043	6.78831	76.5
L1_e2_slide2_046_1	2241	76.34	49.1	4.97506	7.33804	76.5
L1_e2_slide2_046_1	2250	76.44	51.52	6.49106	7.62624	76.5
L1_e2_slide2_046_1	2254	76.78	53.87	3.03745	6.40384	76.5
L1_e2_slide2_046_1	2264	77.09	46.82	10.4353	10.0198	77.5
L1_e2_slide2_046_1	2275	77.4	51.55	5.13294	4.20639	77.5
L1_e2_slide2_046_1	2274	77.45	49.12	26.8362	5.47553	77.5
L1_e2_slide2_046_1	2295	78.12	46.26	63.4029	29.9484	78.5
L1_e2_slide2_046_1	2296	78.14	53.36	7.54957	7.70773	78.5
L1_e2_slide2_046_1	2306	78.39	50.91	64.9022	23.4018	78.5
L1_e2_slide2_046_1	2311	78.52	48.52	72.2314	26.6296	78.5
L1_e2_slide2_046_1	2331	79.23	46.22	118.214	73.7261	79.5
L1_e2_slide2_046_1	2332	79.26	54.37	35.7033	21.1138	79.5
L1_e2_slide2_046_1	2335	79.33	51.7	61.1028	30.3175	79.5
L1_e2_slide2_046_1	2338	79.45	49.04	95.6065	42.1621	79.5
L1_e2_slide2_046_1	2359	80.21	53.06	98.9878	48.1812	80.5
L1_e2_slide2_046_1	2360	80.26	45.71	95.9491	88.6091	80.5
L1_e2_slide2_046_1	2366	80.35	50.46	109.752	70.5997	80.5
L1_e2_slide2_046_1	2365	80.43	48.01	108.572	82.0284	80.5
L1_e2_slide2_046_1	2389	81.25	51.83	96.8557	70.9069	81.5
L1_e2_slide2_046_1	2392	81.38	54.12	111.328	68.4442	81.5
L1_e2_slide2_046_1	2395	81.45	46.95	86.9165	78.4958	81.5
L1_e2_slide2_046_1	2396	81.47	49.36	83.9545	85.5983	81.5
L1_e2_slide2_046_1	2418	82.36	51.35	76.8611	77.7611	82.5
L1_e2_slide2_046_1	2422	82.39	45.84	61.1806	64.0702	82.5
L1_e2_slide2_046_1	2426	82.55	48.84	49.59	76.6987	82.5
L1_e2_slide2_046_1	2427	82.56	53.9	87.7061	78.103	82.5
L1_e2_slide2_046_1	2446	83.31	47.15	17.7077	50.672	83.5
L1_e2_slide2_046_1	2454	83.49	51.57	48.9274	71.9078	83.5
L1_e2_slide2_046_1	2457	83.68	54.35	99.5713	79.2795	83.5
L1_e2_slide2_046_1	2460	83.8	49.11	28.7995	59.8627	83.5
L1_e2_slide2_046_1	2476	84.39	46.69	12.1298	36.4682	84.5
L1_e2_slide2_046_1	2480	84.63	50.54	15.4485	50.3521	84.5
L1_e2_slide2_046_1	2481	84.67	53.18	43.2275	63.9529	84.5
L1_e2_slide2_046_1	2494	85.24	48.2	0.722588	36.6207	85.5
L1_e2_slide2_046_1	2504	85.54	45.78	7.32941	26.1651	85.5
L1_e2_slide2_046_1	2505	85.55	54.81	22.934	45.613	85.5
L1_e2_slide2_046_1	2511	85.71	51.77	10.248	40.288	85.5
L1_e2_slide2_046_1	2520	86.17	49.35	5.65643	30.5053	86.5
L1_e2_slide2_046_1	2528	86.51	53.54	9.23541	36.8494	86.5
L1_e2_slide2_046_1	2532	86.67	46.69	2.32675	18.4447	86.5
L1_e2_slide2_046_1	2541	87.16	51.11	6.1771	31.8465	87.5
L1_e2_slide2_046_1	2545	87.28	48.73	4.31447	20.2113	87.5
L1_e2_slide2_046_1	2556	87.6	53.3	10.541	22.0389	87.5
L1_e2_slide2_046_1	2564	88.08	47.01	2.38635	6.7911	88.5
L1_e2_slide2_046_1	2571	88.37	54.71	4.52231	19.2595	88.5
L1_e2_slide2_046_1	2574	88.51	49.39	1.61573	9.16733	88.5
L1_e2_slide2_046_1	2575	88.53	51.74	1.60286	14.1477	88.5
L1_e2_slide2_046_1	2581	88.9	45.44	2.60098	4.79506	88.5
L1_e2_slide2_046_1	2595	89.37	47.79	2.13435	4.02157	89.5
L1_e2_slide2_046_1	2597	89.59	53.08	0.434627	6.34965	89.5
L1_e2_slide2_046_1	2602	89.64	50.33	0.868275	4.21804	89.5
L1_e2_slide2_046_1	2612	90.13	45.92	0.23549	2.49078	90.5
L1_e2_slide2_046_1	2623	90.72	48.31	0.000901961	3.63322	90.5
L1_e2_slide2_046_1	2628	90.77	53.45	0	3.71706	90.5
L1_e2_slide2_046_1	2627	90.79	50.97	0	1.50596	90.5
L1_e2_slide2_046_1	2634	91.09	45.42	0	1.26216	91.5
L1_e2_slide2_046_1	2644	91.78	49.43	0.169882	0.622392	91.5
L1_e2_slide2_046_1	2649	91.85	52.37	0.673922	2.08043	91.5
L1_e2_slide2_046_1	2651	92.02	47.03	0	0.974157	92.5
L1_e2_slide2_046_1	2659	92.26	54.97	1.70416	0.542941	92.5
L1_e2_slide2_046_1	2663	92.7	50.44	0	1.37306	92.5
L1_e2_slide2_046_1	2669	92.93	52.72	3.25365	0.233804	92.5
L1_e2_slide2_046_1	2667	92.96	45.25	1.23655	0.109373	92.5
L1_e2_slide2_046_1	2668	93.03	47.98	0	0	93.5
L1_e2_slide2_046_1	2681	93.62	50.43	3.13043	0	93.5
L1_e2_slide2_046_1	2686	93.93	53.12	1.62337	0	93.5
L1_e2_slide2_046_1	2684	93.99	46.34	4.49337	0	93.5
L1_e2_slide2_046_1	2692	94.25	48.53	0.637176	0	94.5
L1_e2_slide2_046_1	2694	94.5	50.88	1.77573	1.38059	94.5
L1_e2_slide2_046_1	2701	94.89	52.96	0.338196	0	94.5
L1_e2_slide2_046_1	2700	94.97	46.18	0.259922	0	94.5
L1_e2_slide2_046_1	2707	95.28	48.39	0	0	95.5
L1_e2_slide2_046_1	2710	95.48	50.86	0	0	95.5
L1_e2_slide2_046_1	2711	95.81	53.98	0	0	95.5
L1_e2_slide2_046_1	2714	95.88	45.68	0	0	95.5
L1_e2_slide2_046_1	2719	96.39	51.31	0	0	96.5
L1_e2_slide2_046_1	2718	96.5	48.52	0	0	96.5
L1_e2_slide2_046_1	2723	96.89	45.91	0	0	96.5
L1_e2_slide4_015_1	48	0.61	51.51	0.859843	2.01384	0.5
L1_e2_slide4_015_1	50	0.83	47.32	1.31169	1.30788	0.5
L1_e2_slide4_015_1	51	1.02	49.69	2.83996	2.38039	1.5
L1_e2_slide4_015_1	60	1.34	53.16	3.26733	1.8171	1.5
L1_e2_slide4_015_1	65	1.91	45.67	0.89702	5.03278	1.5
L1_e2_slide4_015_1	68	2.11	47.88	1.46933	3.94643	2.5
L1_e2_slide4_015_1	77	2.49	51.72	1.52824	0.486745	2.5
L1_e2_slide4_015_1	73	2.55	50.11	0.724824	3.4678	2.5
L1_e2_slide4_015_1	83	3.16	53.19	1.12965	2.55604	3.5
L1_e2_slide4_015_1	82	3.26	46.75	3.21047	1.58204	3.5
L1_e2_slide4_015_1	95	3.84	48.98	1.58329	2.08545	3.5
L1_e2_slide4_015_1	107	4.61	52.51	0.126157	1.34718	4.5
L1_e2_slide4_015_1	109	4.75	46.98	2.03459	2.78906	4.5
L1_e2_slide4_015_1	104	4.89	50.04	1.64165	1.79827	4.5
L1_e2_slide4_015_1	123	5.53	54.28	0.825529	1.82294	5.5
L1_e2_slide4_015_1	126	5.7	45.21	1.67231	1.56318	5.5
L1_e2_slide4_015_1	131	5.77	51.88	5.72937	0.649137	5.5
L1_e2_slide4_015_1	132	6.13	47.55	4.31333	3.13855	6.5
L1_e2_slide4_015_1	141	6.4	50.2	0.459451	2.76996	6.5
L1_e2_slide4_015_1	142	6.65	53.05	0	0.597451	6.5
L1_e2_slide4_015_1	153	7.16	46.23	2.28929	3.59439	7.5
L1_e2_slide4_015_1	160	7.51	48.73	2.97792	3.97153	7.5
L1_e2_slide4_015_1	161	7.54	51.1	1.64824	0.113569	7.5
L1_e2_slide4_015_1	168	7.95	53.67	0.810627	0.0161961	7.5
L1_e2_slide4_015_1	173	8.39	45.23	0.203137	2.49035	8.5
L1_e2_slide4_015_1	177	8.61	47.43	2.15376	1.46545	8.5
L1_e2_slide4_015_1	180	8.87	51.5	0.392314	2.36235	8.5
L1_e2_slide4_015_1	183	8.96	49.47	1.82176	2.83965	8.5
L1_e2_slide4_015_1	193	9.55	53.41	0	3.20353	9.5
L1_e2_slide4_015_1	204	9.83	46.49	1.72867	0.260118	9.5
L1_e2_slide4_015_1	212	10.35	49.02	2.12875	2.00796	10.5
L1_e2_slide4_015_1	215	10.59	51.34	0	2.05204	10.5
L1_e2_slide4_015_1	218	10.63	54.87	4.65349	2.86392	10.5
L1_e2_slide4_015_1	224	11.1	45.09	0	1.06055	11.5
L1_e2_slide4_015_1	229	11.35	47.15	0	1.95145	11.5
L1_e2_slide4_015_1	236	11.72	53.03	0	2.34075	11.5
L1_e2_slide4_015_1	238	11.96	49.05	0.515333	2.55667	11.5
L1_e2_slide4_015_1	244	12.24	51.11	3.00945	0.977882	12.5
L1_e2_slide4_015_1	254	12.65	46.18	0	0	12.5
L1_e2_slide4_015_1	266	13.42	48.2	0.447765	0.359059	13.5
L1_e2_slide4_015_1	271	13.5	53.07	3.41831	2.27537	13.5
L1_e2_slide4_015_1	275	13.71	50.42	2.22384	0.615608	13.5
L1_e2_slide4_015_1	290	14.58	46.13	0	2.53165	14.5
L1_e2_slide4_015_1	298	14.88	48.74	0.706275	0.416039	14.5
L1_e2_slide4_015_1	299	14.96	51.33	0.264667	0.803804	14.5
L1_e2_slide4_015_1	307	15.44	53.37	1.10537	0.863647	15.5
L1_e2_slide4_015_1	318	15.93	46.52	0	0	15.5
L1_e2_slide4_015_1	324	16.26	48.77	0	0	16.5
L1_e2_slide4_015_1	329	16.58	50.92	1.02576	0	16.5
L1_e2_slide4_015_1	335	16.86	53.21	0.225333	0	16.5
L1_e2_slide4_015_1	351	17.38	46.94	0	0	17.5
L1_e2_slide4_015_1	358	17.97	49.28	0	1.07004	17.5
L1_e2_slide4_015_1	364	18.07	51.82	0	0.507412	18.5
L1_e2_slide4_015_1	362	18.08	54.65	0.712353	2.61973	18.5
L1_e2_slide4_015_1	378	18.65	46.55	0	0	18.5
L1_e2_slide4_015_1	391	19.29	49.83	0	0.356078	19.5
L1_e2_slide4_015_1	392	19.32	52.42	0.183647	0.704118	19.5
L1_e2_slide4_015_1	394	19.59	54.69	1.54004	0.855176	19.5
L1_e2_slide4_015_1	397	19.78	47.62	0.39851	0	19.5
L1_e2_slide4_015_1	405	20.05	45.24	0	0	20.5
L1_e2_slide4_015_1	420	20.58	49.88	0.871569	0	20.5
L1_e2_slide4_015_1	421	20.64	52.23	0	1.3342	20.5
L1_e2_slide4_015_1	434	21.21	46.38	2.37337	0	21.5
L1_e2_slide4_015_1	430	21.27	53.92	3.11757	1.332	21.5
L1_e2_slide4_015_1	451	21.88	50.55	0	1.90592	21.5
L1_e2_slide4_015_1	447	21.91	48.31	0	0.404824	21.5
L1_e2_slide4_015_1	468	22.61	46.38	1.26761	0	22.5
L1_e2_slide4_015_1	469	22.78	51.99	0.812	1.82918	22.5
L1_e2_slide4_015_1	487	23.3	49.28	1.63741	0.578941	23.5
L1_e2_slide4_015_1	494	23.61	53.42	4.71682	2.40306	23.5
L1_e2_slide4_015_1	500	23.82	46.98	0.284902	1.4129	23.5
L1_e2_slide4_015_1	509	24.36	50.95	4.11404	0.543176	24.5
L1_e2_slide4_015_1	523	24.84	48.61	4.08769	0	24.5
L1_e2_slide4_015_1	532	24.9	53.22	6.29235	1.77957	24.5
L1_e2_slide4_015_1	531	25	46	3.97392	0	24.5
L1_e2_slide4_015_1	545	25.63	54.96	8.5778	2.55443	25.5
L1_e2_slide4_015_1	547	25.69	50.4	3.91302	3.66102	25.5
L1_e2_slide4_015_1	563	26.07	47.44	7.01075	3.79153	26.5
L1_e2_slide4_015_1	564	26.31	52.49	4.10188	6.46047	26.5
L1_e2_slide4_015_1	583	26.73	54.71	6.06557	4.17949	26.5
L1_e2_slide4_015_1	582	26.96	48.91	1.83051	2.59686	26.5
L1_e2_slide4_015_1	590	27.17	46.41	3.35816	3.31145	27.5
L1_e2_slide4_015_1	591	27.19	50.82	3.89851	4.66349	27.5
L1_e2_slide4_015_1	608	27.76	54.25	5.10522	5.99859	27.5
L1_e2_slide4_015_1	610	27.96	52.37	6.63447	7.3862	27.5
L1_e2_slide4_015_1	624	28.36	47.49	8.01706	8.21259	28.5
L1_e2_slide4_015_1	629	28.37	45.07	3.2049	7.05918	28.5
L1_e2_slide4_015_1	630	28.41	49.66	8.82078	10.9934	28.5
L1_e2_slide4_015_1	643	29.01	53.89	8.948	15.815	29.5
L1_e2_slide4_015_1	645	29.07	51.57	13.0871	17.6169	29.5
L1_e2_slide4_015_1	657	29.36	45.4	8.87424	12.9927	29.5
L1_e2_slide4_015_1	663	29.59	47.55	9.67078	21.4291	29.5
L1_e2_slide4_015_1	669	29.89	49.59	39.1144	53.9971	29.5
L1_e2_slide4_015_1	680	30.23	51.9	84.1047	75.3434	30.5
L1_e2_slide4_015_1	683	30.36	54.23	53.4368	59.4159	30.5
L1_e2_slide4_015_1	689	30.46	45.51	32.7754	43.7037	30.5
L1_e2_slide4_015_1	697	30.95	47.41	70.6023	86.101	30.5
L1_e2_slide4_015_1	710	31.18	49.91	84.4947	84.9756	31.5
L1_e2_slide4_015_1	714	31.53	52.5	86.8138	98.9476	31.5
L1_e2_slide4_015_1	715	31.6	54.86	84.8742	99.788	31.5
L1_e2_slide4_015_1	719	31.61	45.22	83.5515	88.8201	31.5
L1_e2_slide4_015_1	734	32.3	48.05	98.0916	90.7637	32.5
L1_e2_slide4_015_1	739	32.36	50.44	69.3798	84.6106	32.5
L1_e2_slide4_015_1	758	32.78	53	70.6537	81.1144	32.5
L1_e2_slide4_015_1	757	32.83	45.89	88.5569	85.4662	32.5
L1_e2_slide4_015_1	774	33.38	49.9	51.2859	78.8191	33.5
L1_e2_slide4_015_1	784	33.71	47.82	47.0935	69.114	33.5
L1_e2_slide4_015_1	789	33.89	54.03	28.8335	41.4992	33.5
L1_e2_slide4_015_1	788	33.93	51.78	19.4379	43.5345	33.5
L1_e2_slide4_015_1	796	34.16	45.65	31.0064	59.3517	34.5
L1_e2_slide4_015_1	809	34.67	49.58	23.0102	31.0781	34.5
L1_e2_slide4_015_1	823	35.09	47.27	7.11745	31.8413	35.5
L1_e2_slide4_015_1	824	35.1	52.32	5.60439	22.4116	35.5
L1_e2_slide4_015_1	825	35.13	54.7	7.24271	16.4194	35.5
L1_e2_slide4_015_1	848	35.95	50.4	3.38255	15.3556	35.5
L1_e2_slide4_015_1	856	36.34	48.38	6.03886	14.4289	36.5
L1_e2_slide4_015_1	857	36.34	52.6	1.57729	11.1902	36.5
L1_e2_slide4_015_1	860	36.37	54.94	6.30322	8.19439	36.5
L1_e2_slide4_015_1	859	36.48	46.18	4.00835	17.0858	36.5
L1_e2_slide4_015_1	892	37.34	50.17	4.6202	16.3373	37.5
L1_e2_slide4_015_1	896	37.46	52.69	1.48788	15.7497	37.5
L1_e2_slide4_015_1	895	37.57	46.99	5.08482	13.104	37.5
L1_e2_slide4_015_1	917	38.46	48.5	14.8212	20.3836	38.5
L1_e2_slide4_015_1	929	38.54	53.02	29.7545	38.3385	38.5
L1_e2_slide4_015_1	928	38.56	50.69	32.7149	36.3229	38.5
L1_e2_slide4_015_1	936	38.74	46.25	22.6601	23.7941	38.5
L1_e2_slide4_015_1	966	39.63	50.07	68.5725	46.2555	39.5
L1_e2_slide4_015_1	967	39.68	52.56	68.4655	58.618	39.5
L1_e2_slide4_015_1	965	39.78	47.35	60.0855	67.8867	39.5
L1_e2_slide4_015_1	995	40.71	50.89	65.0622	73.296	40.5
L1_e2_slide4_015_1	996	40.72	53.58	71.4849	74.1732	40.5
L1_e2_slide4_015_1	998	40.76	48.47	48.0875	78.3247	40.5
L1_e2_slide4_015_1	1013	41.53	46.49	57.1854	68.131	41.5
L1_e2_slide4_015_1	1029	41.78	51.92	43.0133	57.4987	41.5
L1_e2_slide4_015_1	1033	41.9	49.07	39.6904	66.122	41.5
L1_e2_slide4_015_1	1036	42.14	54.08	40.9163	58.808	42.5
L1_e2_slide4_015_1	1048	42.62	47.36	35.7029	55.9964	42.5
L1_e2_slide4_015_1	1055	42.76	50.27	33.0975	49.6635	42.5
L1_e2_slide4_015_1	1067	42.9	45.22	36.937	55.4845	42.5
L1_e2_slide4_015_1	1071	43.13	52.22	11.4762	42.2276	43.5
L1_e2_slide4_015_1	1077	43.49	54.11	16.1256	34.5878	43.5
L1_e2_slide4_015_1	1080	43.64	48.74	13.8525	36.5262	43.5
L1_e2_slide4_015_1	1090	43.79	46.41	12.1802	31.0808	43.5
L1_e2_slide4_015_1	1105	44.21	50.85	8.47416	27.3683	44.5
L1_e2_slide4_015_1	1120	44.71	48	4.59459	14.8314	44.5
L1_e2_slide4_015_1	1121	44.79	52.66	7.34118	19.3751	44.5
L1_e2_slide4_015_1	1130	44.88	45.9	9.27663	18.3393	44.5
L1_e2_slide4_015_1	1145	45.37	49.83	6.53427	14.0521	45.5
L1_e2_slide4_015_1	1161	45.95	47.65	6.71718	13.0792	45.5
L1_e2_slide4_015_1	1162	45.95	53.57	4.81843	12.8657	45.5
L1_e2_slide4_015_1	1167	46.03	45.36	5.52902	17.0549	46.5
L1_e2_slide4_015_1	1168	46.09	51.62	8.22878	9.91071	46.5
L1_e2_slide4_015_1	1187	46.6	49.57	11.7857	24.7059	46.5
L1_e2_slide4_015_1	1199	47.01	54.88	23.0355	25.5056	47.5
L1_e2_slide4_015_1	1206	47.04	46.39	11.3179	28.7944	47.5
L1_e2_slide4_015_1	1210	47.28	52.59	41.2565	39.5724	47.5
L1_e2_slide4_015_1	1220	47.59	50.32	63.9929	56.4541	47.5
L1_e2_slide4_015_1	1219	47.65	47.96	56.8729	50.6183	47.5
L1_e2_slide4_015_1	1241	48.19	53.93	66.3559	63.6762	48.5
L1_e2_slide4_015_1	1246	48.28	45.85	41.3	60.5768	48.5
L1_e2_slide4_015_1	1256	48.55	51.57	85.7249	86.1481	48.5
L1_e2_slide4_015_1	1259	48.7	48.95	75.0367	99.1824	48.5
L1_e2_slide4_015_1	1282	49.44	46.78	72.7695	104.141	49.5
L1_e2_slide4_015_1	1284	49.47	53.08	81.6896	83.41	49.5
L1_e2_slide4_015_1	1292	49.68	50.89	48.7756	74.0261	49.5
L1_e2_slide4_015_1	1299	49.96	48.74	53.7833	68.6647	49.5
L1_e2_slide4_015_1	1313	50.43	54.22	18.6478	42.1989	50.5
L1_e2_slide4_015_1	1312	50.58	45.12	27.6394	68.9513	50.5
L1_e2_slide4_015_1	1328	50.84	47.12	31.1593	52.8198	50.5
L1_e2_slide4_015_1	1329	50.87	52.08	16.0966	36.9688	50.5
L1_e2_slide4_015_1	1334	50.93	49.89	17.4065	46.5847	50.5
L1_e2_slide4_015_1	1356	51.65	54.48	4.07953	18.5214	51.5
L1_e2_slide4_015_1	1365	52	46.15	10.9721	28.4447	51.5
L1_e2_slide4_015_1	1366	52.03	48.35	9.94737	22.7566	52.5
L1_e2_slide4_015_1	1371	52.13	50.53	6.03478	22.6327	52.5
L1_e2_slide4_015_1	1372	52.15	52.69	4.74965	14.5155	52.5
L1_e2_slide4_015_1	1404	53.17	54.26	12.9511	12.5477	53.5
L1_e2_slide4_015_1	1413	53.31	47.19	5.84667	15.9063	53.5
L1_e2_slide4_015_1	1414	53.36	49.45	15.2898	14.0248	53.5
L1_e2_slide4_015_1	1415	53.38	51.94	11.1855	11.2798	53.5
L1_e2_slide4_015_1	1442	54.34	45.98	15.4592	17.2001	54.5
L1_e2_slide4_015_1	1447	54.38	50.71	33.4636	28.6465	54.5
L1_e2_slide4_015_1	1448	54.47	53.05	38.1611	30.4276	54.5
L1_e2_slide4_015_1	1458	54.65	48.15	36.9896	19.2434	54.5
L1_e2_slide4_015_1	1482	55.45	49.92	50.4044	54.3269	55.5
L1_e2_slide4_015_1	1488	55.65	54.29	72.8032	65.1818	55.5
L1_e2_slide4_015_1	1494	55.7	52.03	75.6625	65.5267	55.5
L1_e2_slide4_015_1	1493	55.82	46.83	44.5175	57.1789	55.5
L1_e2_slide4_015_1	1513	56.36	48.87	59.6012	67.253	56.5
L1_e2_slide4_015_1	1527	56.79	53.05	68.405	80.0238	56.5
L1_e2_slide4_015_1	1532	56.91	51.01	72.2294	68.8861	56.5
L1_e2_slide4_015_1	1541	57.11	46.88	56.9714	66.6313	57.5
L1_e2_slide4_015_1	1542	57.21	54.88	57.7611	60.6168	57.5
L1_e2_slide4_015_1	1555	57.67	48.9	38.1685	62.7545	57.5
L1_e2_slide4_015_1	1559	57.8	45.21	41.3315	57.2896	57.5
L1_e2_slide4_015_1	1569	58.07	52.95	24.1855	41.8732	58.5
L1_e2_slide4_015_1	1573	58.12	50.79	29.9841	45.3427	58.5
L1_e2_slide4_015_1	1592	58.57	46.85	19.2045	29.8931	58.5
L1_e2_slide4_015_1	1604	59.06	48.63	5.79753	15.6843	59.5
L1_e2_slide4_015_1	1610	59.23	51.35	10.4052	16.2642	59.5
L1_e2_slide4_015_1	1611	59.33	53.51	9.13725	10.8996	59.5
L1_e2_slide4_015_1	1641	60.08	45.64	5.0051	9.93263	60.5
L1_e2_slide4_015_1	1644	60.15	49.58	4.92353	7.89447	60.5
L1_e2_slide4_015_1	1646	60.32	47.54	2.59004	9.58545	60.5
L1_e2_slide4_015_1	1652	60.47	51.56	3.65408	5.88675	60.5
L1_e2_slide4_015_1	1653	60.55	53.56	4.98357	6.93753	60.5
L1_e2_slide4_015_1	1682	61.33	49.14	7.3931	8.41475	61.5
L1_e2_slide4_015_1	1686	61.46	46.81	7.90902	9.92271	61.5
L1_e2_slide4_015_1	1693	61.69	51.2	36.5363	16.1887	61.5
L1_e2_slide4_015_1	1694	61.71	53.51	39.7883	22.8101	61.5
L1_e2_slide4_015_1	1720	62.42	45.67	26.4402	15.5022	62.5
L1_e2_slide4_015_1	1721	62.46	48.08	43.1539	21.6099	62.5
L1_e2_slide4_015_1	1727	62.65	54.65	47.9796	36.936	62.5
L1_e2_slide4_015_1	1735	62.82	50.14	36.4112	39.0579	62.5
L1_e2_slide4_015_1	1738	62.98	52.43	59.9793	48.7656	62.5
L1_e2_slide4_015_1	1754	63.41	46.73	44.2496	31.1859	63.5
L1_e2_slide4_015_1	1769	63.8	49.04	49.8209	53.8066	63.5
L1_e2_slide4_015_1	1774	63.96	54.08	47.0975	51.273	63.5
L1_e2_slide4_015_1	1779	64.22	51.62	35.5974	50.0591	64.5
L1_e2_slide4_015_1	1788	64.38	45.48	58.1165	46.7795	64.5
L1_e2_slide4_015_1	1800	64.77	47.49	40.7984	43.6355	64.5
L1_e2_slide4_015_1	1806	65.02	49.94	30.8712	58.2987	65.5
L1_e2_slide4_015_1	1807	65.14	54.19	25.4025	42.9471	65.5
L1_e2_slide4_015_1	1818	65.59	52.34	30.9229	50.9875	65.5
L1_e2_slide4_015_1	1829	65.82	46.21	24.5617	39.1503	65.5
L1_e2_slide4_015_1	1835	65.9	48.6	27.6364	46.4613	65.5
L1_e2_slide4_015_1	1848	66.38	50.65	13.3894	31.9214	66.5
L1_e2_slide4_015_1	1857	66.4	54.11	14.4318	32.6311	66.5
L1_e2_slide4_015_1	1868	66.89	47.68	20.3732	32.2434	66.5
L1_e2_slide4_015_1	1879	67.27	45.85	10.3835	23.4121	67.5
L1_e2_slide4_015_1	1880	67.35	52.28	9.89925	19.5777	67.5
L1_e2_slide4_015_1	1885	67.54	49.56	7.86271	23.2444	67.5
L1_e2_slide4_015_1	1908	68.22	47.62	9.11988	15.1383	68.5
L1_e2_slide4_015_1	1920	68.6	53.25	8.34894	14.0016	68.5
L1_e2_slide4_015_1	1919	68.61	51.12	9.2809	13.0048	68.5
L1_e2_slide4_015_1	1925	68.66	45.47	5.50082	14.2631	68.5
L1_e2_slide4_015_1	1938	69.28	49.45	23.2569	13.6887	69.5
L1_e2_slide4_015_1	1956	69.54	47.37	21.8112	15.5989	69.5
L1_e2_slide4_015_1	1966	69.97	51.86	34.402	15.2503	69.5
L1_e2_slide4_015_1	1969	70.05	54.28	59.4614	22.2027	70.5
L1_e2_slide4_015_1	1981	70.55	45.69	74.3672	28.1394	70.5
L1_e2_slide4_015_1	1982	70.56	49.88	50.1414	27.292	70.5
L1_e2_slide4_015_1	1989	70.72	47.72	54.8909	41.6653	70.5
L1_e2_slide4_015_1	1997	70.82	53.09	72.7148	40.2645	70.5
L1_e2_slide4_015_1	2015	71.65	51.43	78.261	45.1827	71.5
L1_e2_slide4_015_1	2016	71.78	54.14	77.2224	52.7456	71.5
L1_e2_slide4_015_1	2024	71.78	49.03	74.2279	47.3318	71.5
L1_e2_slide4_015_1	2023	71.86	46.53	69.4281	56.7025	71.5
L1_e2_slide4_015_1	2054	72.83	49.93	54.8534	52.7196	72.5
L1_e2_slide4_015_1	2055	72.84	52.16	61.5236	45.8333	72.5
L1_e2_slide4_015_1	2058	72.96	47.52	56.6771	40.0472	72.5
L1_e2_slide4_015_1	2061	73.02	54.57	56.0446	52.3735	73.5
L1_e2_slide4_015_1	2076	73.47	45.55	31.9137	41.5441	73.5
L1_e2_slide4_015_1	2085	73.9	49.04	28.0609	30.6759	73.5
L1_e2_slide4_015_1	2090	74.1	51.21	45.9203	38.2218	74.5
L1_e2_slide4_015_1	2093	74.14	53.32	29.1304	32.4672	74.5
L1_e2_slide4_015_1	2099	74.39	47.36	24.3445	21.2945	74.5
L1_e2_slide4_015_1	2111	74.67	45.16	23.5273	22.3153	74.5
L1_e2_slide4_015_1	2125	75.16	54.68	15.1376	11.7521	75.5
L1_e2_slide4_015_1	2120	75.24	49.86	14.9033	21.3132	75.5
L1_e2_slide4_015_1	2130	75.36	52.03	14.4529	13.0742	75.5
L1_e2_slide4_015_1	2136	75.65	47.99	17.1956	12.8067	75.5
L1_e2_slide4_015_1	2139	75.72	45.77	6.47827	11.4835	75.5
L1_e2_slide4_015_1	2155	76.19	53.84	2.78494	7.49627	76.5
L1_e2_slide4_015_1	2167	76.68	49.47	3.73114	4.95169	76.5
L1_e2_slide4_015_1	2168	76.72	51.71	2.51506	5.60584	76.5
L1_e2_slide4_015_1	2169	76.84	46.79	4.29349	7.24816	76.5
L1_e2_slide4_015_1	2190	77.33	54.17	3.12137	2.18647	77.5
L1_e2_slide4_015_1	2201	77.87	50.51	15.8892	7.17525	77.5
L1_e2_slide4_015_1	2205	78	48.44	19.13	9.75996	77.5
L1_e2_slide4_015_1	2208	78.03	46.34	13.0386	9.04027	78.5
L1_e2_slide4_015_1	2209	78.11	52.56	6.68518	6.52894	78.5
L1_e2_slide4_015_1	2227	78.8	54.51	37.5416	14.7315	78.5
L1_e2_slide4_015_1	2237	79.16	47.53	71.7033	29.7799	79.5
L1_e2_slide4_015_1	2238	79.22	49.63	65.8762	29.531	79.5
L1_e2_slide4_015_1	2240	79.25	51.86	46.9422	25.8539	79.5
L1_e2_slide4_015_1	2257	79.97	46.03	75.7564	49.1536	79.5
L1_e2_slide4_015_1	2264	80.21	53.59	80.4881	41.4858	80.5
L1_e2_slide4_015_1	2270	80.39	51.25	79.8127	46.7703	80.5
L1_e2_slide4_015_1	2269	80.48	48.95	66.5529	47.9365	80.5
L1_e2_slide4_015_1	2288	81.04	47.19	94.7757	65.8908	81.5
L1_e2_slide4_015_1	2287	81.05	45.03	94.0355	55.8483	81.5
L1_e2_slide4_015_1	2296	81.4	53.02	78.2711	48.0082	81.5
L1_e2_slide4_015_1	2300	81.63	50.86	90.5672	59.6549	81.5
L1_e2_slide4_015_1	2310	82.01	48.73	59.254	63.3819	82.5
L1_e2_slide4_015_1	2320	82.32	46.14	66.2847	72.9329	82.5
L1_e2_slide4_015_1	2327	82.58	54.66	68.1322	44.3012	82.5
L1_e2_slide4_015_1	2329	82.74	52.65	46.6158	49.3229	82.5
L1_e2_slide4_015_1	2340	83.11	50.64	55.4266	49.0133	83.5
L1_e2_slide4_015_1	2347	83.41	48.5	40.6805	56.855	83.5
L1_e2_slide4_015_1	2354	83.68	46.32	53.992	47.9453	83.5
L1_e2_slide4_015_1	2360	83.93	54.41	40.1877	33.8645	83.5
L1_e2_slide4_015_1	2365	84.27	52.62	39.717	44.4895	84.5
L1_e2_slide4_015_1	2372	84.44	50.43	36.9202	44.5778	84.5
L1_e2_slide4_015_1	2380	84.7	47.7	29.8513	40.9325	84.5
L1_e2_slide4_015_1	2394	85.48	54.04	37.875	30.8285	85.5
L1_e2_slide4_015_1	2399	85.62	49.41	11.7257	28.9947	85.5
L1_e2_slide4_015_1	2404	85.74	51.65	23.2312	31.7413	85.5
L1_e2_slide4_015_1	2410	85.88	46.89	8.12573	26.2004	85.5
L1_e2_slide4_015_1	2424	86.82	53.26	8.09361	20.5887	86.5
L1_e2_slide4_015_1	2427	86.94	48.81	5.0109	18.7878	86.5
L1_e2_slide4_015_1	2434	87.01	51	14.5304	20.8664	87.5
L1_e2_slide4_015_1	2440	87.25	46.38	5.20067	18.5289	87.5
L1_e2_slide4_015_1	2455	88.13	52.53	1.1878	15.4624	88.5
L1_e2_slide4_015_1	2458	88.24	50.02	3.81988	17.3631	88.5
L1_e2_slide4_015_1	2457	88.32	47.76	4.06714	14.6322	88.5
L1_e2_slide4_015_1	2466	88.52	45.26	4.86788	19.2143	88.5
L1_e2_slide4_015_1	2480	89.31	53.85	1.2102	8.83373	89.5
L1_e2_slide4_015_1	2485	89.39	51.46	0	8.83573	89.5
L1_e2_slide4_015_1	2488	89.53	48.85	0	10.7993	89.5
L1_e2_slide4_015_1	2491	89.72	46.47	0	12.4534	89.5
L1_e2_slide4_015_1	2508	90.48	52.73	1.18729	6.43812	90.5
L1_e2_slide4_015_1	2510	90.59	50.21	2.37831	7.93459	90.5
L1_e2_slide4_015_1	2513	90.86	47.79	1.89737	6.9102	90.5
L1_e2_slide4_015_1	2521	91.24	45.48	1.26094	6.06969	91.5
L1_e2_slide4_015_1	2524	91.26	54.81	4.78439	5.70569	91.5
L1_e2_slide4_015_1	2529	91.73	51.49	2.05722	3.52753	91.5
L1_e2_slide4_015_1	2535	92.07	49.41	1.06757	5.81365	92.5
L1_e2_slide4_015_1	2536	92.09	53.47	2.85816	4.25631	92.5
L1_e2_slide4_015_1	2543	92.27	46.99	4.01769	5.43196	92.5
L1_e2_slide4_015_1	2561	93.16	52.06	0.891098	3.15078	93.5
L1_e2_slide4_015_1	2565	93.52	48.53	1.57686	3.71937	93.5
L1_e2_slide4_015_1	2576	93.84	54.38	0.218157	3.21341	93.5
L1_e2_slide4_015_1	2571	93.85	46.67	0.594118	2.93373	93.5
L1_e2_slide4_015_1	2575	94.1	50.36	5.5369	3.45788	94.5
L1_e2_slide4_015_1	2588	94.57	52.66	0.452549	3.38463	94.5
L1_e2_slide4_015_1	2601	95.26	47.32	0	1.98808	95.5
L1_e2_slide4_015_1	2608	95.42	53.85	2.07118	2.31878	95.5
L1_e2_slide4_015_1	2604	95.77	51.52	0.774431	2.72392	95.5
L1_e2_slide4_015_1	2602	95.92	49.32	1.4249	1.13388	95.5
L1_e2_slide4_015_1	2613	96.22	54.59	0.455882	0.416	96.5
L1_e2_slide4_015_1	2619	96.43	46.8	3.84263	2.38196	96.5
L1_e2_slide4_015_1	2630	97.3	51.91	1.33533	0.635843	97.5
L1_e2_slide4_015_1	2631	97.55	54.15	0.817137	1.64306	97.5
L1_e2_slide4_015_1	2635	97.55	47.89	2.22243	0.045098	97.5
L1_e2_slide4_015_1	2636	97.69	49.91	1.46643	0.466039	97.5
L1_e2_slide4_015_1	2649	98.46	52.34	1.50929	0.811922	98.5
L1_e2_slide4_015_1	2642	98.58	46.08	0	0	98.5
L1_e2_slide4_015_1	2658	99.09	53.54	5.49863	0.88302	99.5
L1_e2_slide4_015_1	2654	99.1	49.71	0	0.901059	99.5
L1_e2_slide4_015_1	2664	99.99	47.66	0.552118	0.295725	99.5
L1_e2_slide6_006_1	2	0.24	49.67	0	0	0.5
L1_e2_slide6_006_1	3	0.44	47.01	0	0.471961	0.5
L1_e2_slide6_006_1	7	0.91	52.83	0	0	0.5
L1_e2_slide6_006_1	8	1.34	49.87	0.329765	2.5938	1.5
L1_e2_slide6_006_1	10	1.76	47.51	0	0.634667	1.5
L1_e2_slide6_006_1	13	1.97	52.71	0.369765	0	1.5
L1_e2_slide6_006_1	17	2.59	50.4	1.81075	1.00486	2.5
L1_e2_slide6_006_1	21	2.93	53.48	0	0.719098	2.5
L1_e2_slide6_006_1	19	2.96	47.13	0.629255	3.15247	2.5
L1_e2_slide6_006_1	30	3.67	52	0	3.26082	3.5
L1_e2_slide6_006_1	29	3.76	49.15	2.52639	1.56957	3.5
L1_e2_slide6_006_1	33	4.31	46.29	0	0	4.5
L1_e2_slide6_006_1	37	4.65	54.12	1.52549	3.00988	4.5
L1_e2_slide6_006_1	40	4.71	51.36	3.16467	4.09933	4.5
L1_e2_slide6_006_1	44	4.94	48.84	1.80047	1.64898	4.5
L1_e2_slide6_006_1	48	5.76	46.52	2.32867	1.52282	5.5
L1_e2_slide6_006_1	51	5.78	52.35	1.33082	1.11796	5.5
L1_e2_slide6_006_1	58	6.15	49.41	2.75094	0.0124706	6.5
L1_e2_slide6_006_1	66	6.9	54.07	0.0513333	0.287804	6.5
L1_e2_slide6_006_1	69	7.08	46.47	1.35408	2.61302	7.5
L1_e2_slide6_006_1	70	7.17	51.63	2.68737	1.14631	7.5
L1_e2_slide6_006_1	75	7.5	49.01	1.78176	1.96596	7.5
L1_e2_slide6_006_1	86	8.26	54.07	2.78675	0.862902	8.5
L1_e2_slide6_006_1	87	8.47	45.39	1.60655	4.20298	8.5
L1_e2_slide6_006_1	89	8.59	51.31	0	0.733804	8.5
L1_e2_slide6_006_1	92	8.73	48.14	3.71506	1.19039	8.5
L1_e2_slide6_006_1	105	9.69	53.54	2.21267	0	9.5
L1_e2_slide6_006_1	107	9.84	50.01	2.08475	2.1111	9.5
L1_e2_slide6_006_1	109	9.93	46.86	2.9318	3.40894	9.5
L1_e2_slide6_006_1	123	10.86	52.1	1.39663	1.07094	10.5
L1_e2_slide6_006_1	126	11.07	45.51	0.372706	0.725569	11.5
L1_e2_slide6_006_1	129	11.11	49.03	2.85333	3.07816	11.5
L1_e2_slide6_006_1	137	11.89	54.2	1.81898	1.75565	11.5
L1_e2_slide6_006_1	146	12.16	51.06	1.49737	0	12.5
L1_e2_slide6_006_1	147	12.3	47.75	1.01945	1.83502	12.5
L1_e2_slide6_006_1	166	13.41	52.77	3.60769	2.22298	13.5
L1_e2_slide6_006_1	165	13.51	49.9	0.444	0.797804	13.5
L1_e2_slide6_006_1	169	13.7	46.95	0.676392	0	13.5
L1_e2_slide6_006_1	187	14.88	52	0.300627	0.908706	14.5
L1_e2_slide6_006_1	186	14.92	48.99	0.0444314	0.896392	14.5
L1_e2_slide6_006_1	192	15.08	54.99	0	2.43788	15.5
L1_e2_slide6_006_1	196	15.16	46.19	0	2.4051	15.5
L1_e2_slide6_006_1	217	16.22	53.44	1.30361	1.6049	16.5
L1_e2_slide6_006_1	214	16.34	50.61	2.3582	0	16.5
L1_e2_slide6_006_1	221	16.39	47.89	0.611451	0.566	16.5
L1_e2_slide6_006_1	227	16.74	45.04	0	1.19792	16.5
L1_e2_slide6_006_1	243	17.57	52.79	0	2.16424	17.5
L1_e2_slide6_006_1	248	17.75	49.57	0	0	17.5
L1_e2_slide6_006_1	247	17.78	46.78	0	0	17.5
L1_e2_slide6_006_1	272	18.95	50.47	0.108627	0.706	18.5
L1_e2_slide6_006_1	273	19.05	52.96	0	0.0558431	19.5
L1_e2_slide6_006_1	275	19.15	47.41	0	0.0965098	19.5
L1_e2_slide6_006_1	300	20.36	49.5	1.55561	1.36714	20.5
L1_e2_slide6_006_1	301	20.36	52.59	2.77686	0.647529	20.5
L1_e2_slide6_006_1	313	20.85	46.97	0	2.28627	20.5
L1_e2_slide6_006_1	329	21.41	51.73	1.38106	0	21.5
L1_e2_slide6_006_1	330	21.69	54.49	1.92322	1.97875	21.5
L1_e2_slide6_006_1	333	21.92	48.7	1.21796	1.74408	21.5
L1_e2_slide6_006_1	338	22.18	45.86	0	0.510353	22.5
L1_e2_slide6_006_1	356	22.56	50.95	2.35478	0	22.5
L1_e2_slide6_006_1	368	23.3	52.83	3.72439	2.9271	23.5
L1_e2_slide6_006_1	372	23.3	48.72	2.02376	1.89208	23.5
L1_e2_slide6_006_1	382	23.67	46.4	2.16553	0	23.5
L1_e2_slide6_006_1	394	24.27	50.79	3.61851	3.97345	24.5
L1_e2_slide6_006_1	408	24.63	53.46	1.03122	0	24.5
L1_e2_slide6_006_1	411	24.87	48.4	4.25776	2.42627	24.5
L1_e2_slide6_006_1	420	25.2	45.98	5.91773	1.54549	25.5
L1_e2_slide6_006_1	430	25.47	51.24	3.23329	2.65961	25.5
L1_e2_slide6_006_1	441	25.87	53.87	1.85412	0	25.5
L1_e2_slide6_006_1	452	26.24	49.06	1.99722	4.36286	26.5
L1_e2_slide6_006_1	462	26.36	46.58	2.51667	1.53745	26.5
L1_e2_slide6_006_1	467	26.72	51.57	2.71494	1.30106	26.5
L1_e2_slide6_006_1	477	27.15	54.24	2.06804	0.35851	27.5
L1_e2_slide6_006_1	492	27.43	46.71	3.93765	3.036	27.5
L1_e2_slide6_006_1	493	27.46	49.17	3.24227	6.84325	27.5
L1_e2_slide6_006_1	504	27.73	51.97	3.97251	1.90941	27.5
L1_e2_slide6_006_1	514	28.45	45.57	2.4498	8.14435	28.5
L1_e2_slide6_006_1	525	28.52	47.9	1.7082	8.5189	28.5
L1_e2_slide6_006_1	528	28.63	50.81	6.98	8.90298	28.5
L1_e2_slide6_006_1	526	28.67	53.51	11.4268	19.7938	28.5
L1_e2_slide6_006_1	547	29.4	49.11	13.1664	40.7476	29.5
L1_e2_slide6_006_1	557	29.67	51.83	96.3432	65.3991	29.5
L1_e2_slide6_006_1	563	29.95	47.06	84.5398	67.2136	29.5
L1_e2_slide6_006_1	572	30.22	53.91	103.556	93.1824	30.5
L1_e2_slide6_006_1	577	30.35	49.59	124.077	91.8178	30.5
L1_e2_slide6_006_1	593	30.82	51.97	122.792	97.9796	30.5
L1_e2_slide6_006_1	610	31.23	49.83	131.244	112.986	31.5
L1_e2_slide6_006_1	607	31.31	47.14	132.632	111.172	31.5
L1_e2_slide6_006_1	618	31.68	54.16	96.9637	96.4893	31.5
L1_e2_slide6_006_1	629	31.93	51.68	101.902	91.4434	31.5
L1_e2_slide6_006_1	628	32	45.11	93.4336	109.932	31.5
L1_e2_slide6_006_1	634	32.16	48.99	108.849	106.507	32.5
L1_e2_slide6_006_1	654	32.85	47.25	78.6101	92.2856	32.5
L1_e2_slide6_006_1	659	33.03	50.6	35.2527	55.6751	33.5
L1_e2_slide6_006_1	660	33.05	53.08	59.7556	62.5888	33.5
L1_e2_slide6_006_1	669	33.42	45.1	54.9134	89.228	33.5
L1_e2_slide6_006_1	687	33.95	48.91	14.6281	53.4467	33.5
L1_e2_slide6_006_1	694	34.19	54.18	4.38698	25.0995	34.5
L1_e2_slide6_006_1	696	34.24	51.25	3.90365	20.1676	34.5
L1_e2_slide6_006_1	693	34.27	46.72	13.6015	44.2189	34.5
L1_e2_slide6_006_1	724	35.19	48.99	1.61639	18.2101	35.5
L1_e2_slide6_006_1	728	35.21	52.61	1.96216	12.3065	35.5
L1_e2_slide6_006_1	737	35.64	46.24	3.23267	18.052	35.5
L1_e2_slide6_006_1	752	36.05	50.84	1.18298	6.69122	36.5
L1_e2_slide6_006_1	757	36.26	53.56	1.18302	7.81831	36.5
L1_e2_slide6_006_1	762	36.41	48.14	2.16016	9.95039	36.5
L1_e2_slide6_006_1	782	36.94	45.59	0.0665882	10.4228	36.5
L1_e2_slide6_006_1	788	37.19	50.43	0.320471	5.63635	37.5
L1_e2_slide6_006_1	795	37.4	53	0.899373	11.1045	37.5
L1_e2_slide6_006_1	801	37.7	47.93	0	7.76757	37.5
L1_e2_slide6_006_1	820	38.29	54.83	44.9641	39.3855	38.5
L1_e2_slide6_006_1	824	38.34	45.84	3.61741	16.6495	38.5
L1_e2_slide6_006_1	830	38.48	50.08	21.1782	26.2852	38.5
L1_e2_slide6_006_1	832	38.65	52.13	28.7063	35.8883	38.5
L1_e2_slide6_006_1	840	39.05	47.78	55.9194	49.8175	39.5
L1_e2_slide6_006_1	863	39.55	54.33	71.1754	64.6283	39.5
L1_e2_slide6_006_1	869	39.72	45.59	100.544	60.5288	39.5
L1_e2_slide6_006_1	871	39.81	49.57	97.0854	63.8882	39.5
L1_e2_slide6_006_1	874	39.95	51.89	92.6005	73.4999	39.5
L1_e2_slide6_006_1	892	40.5	47.52	73.7733	82.6714	40.5
L1_e2_slide6_006_1	903	40.82	53.64	91.9162	90.7554	40.5
L1_e2_slide6_006_1	912	41.03	50.18	79.4398	64.8895	41.5
L1_e2_slide6_006_1	918	41.28	45.41	86.4435	90.9362	41.5
L1_e2_slide6_006_1	930	41.75	47.89	63.3444	89.2771	41.5
L1_e2_slide6_006_1	931	41.76	52.48	47.9714	65.6258	41.5
L1_e2_slide6_006_1	949	42.34	54.53	39.3597	69.0813	42.5
L1_e2_slide6_006_1	957	42.4	51.25	44.5474	78.5063	42.5
L1_e2_slide6_006_1	966	42.77	49.16	43.2706	60.7573	42.5
L1_e2_slide6_006_1	965	42.94	46.78	34.6538	59.0573	42.5
L1_e2_slide6_006_1	990	43.54	52.04	20.368	32.3704	43.5
L1_e2_slide6_006_1	998	43.64	54.54	12.6447	36.0058	43.5
L1_e2_slide6_006_1	1004	43.88	49.33	11.809	45.1325	43.5
L1_e2_slide6_006_1	1015	44.27	46.93	18.0255	28.5427	44.5
L1_e2_slide6_006_1	1031	44.73	52.84	2.23675	23.0436	44.5
L1_e2_slide6_006_1	1035	44.79	50.71	3.98157	21.4817	44.5
L1_e2_slide6_006_1	1047	45.17	45.72	5.58859	20.8575	45.5
L1_e2_slide6_006_1	1052	45.27	48.37	4.09306	15.0365	45.5
L1_e2_slide6_006_1	1078	46.02	50.75	0	15.7958	46.5
L1_e2_slide6_006_1	1079	46.03	53.43	0	9.88714	46.5
L1_e2_slide6_006_1	1090	46.37	48.26	9.15192	11.8379	46.5
L1_e2_slide6_006_1	1094	46.43	45.63	6.77388	13.5086	46.5
L1_e2_slide6_006_1	1112	47.03	52.2	11.9262	19.7105	47.5
L1_e2_slide6_006_1	1118	47.06	54.72	34.6332	35.9678	47.5
L1_e2_slide6_006_1	1125	47.41	47.11	52.7176	44.6408	47.5
L1_e2_slide6_006_1	1126	47.48	49.76	40.9297	35.1079	47.5
L1_e2_slide6_006_1	1149	48.09	54.68	104.98	77.5533	48.5
L1_e2_slide6_006_1	1151	48.16	52.11	108.011	84.6999	48.5
L1_e2_slide6_006_1	1161	48.52	47.35	143.999	89.6204	48.5
L1_e2_slide6_006_1	1167	48.67	49.59	130.344	101.616	48.5
L1_e2_slide6_006_1	1184	49.09	54.07	117.515	98.2041	49.5
L1_e2_slide6_006_1	1187	49.25	51.76	143.642	112.148	49.5
L1_e2_slide6_006_1	1203	49.65	47.3	86.6119	111.28	49.5
L1_e2_slide6_006_1	1207	49.81	49.73	93.1794	88.0437	49.5
L1_e2_slide6_006_1	1221	50.21	53.7	78.0278	82.2877	50.5
L1_e2_slide6_006_1	1237	50.77	51.45	38.6555	72.7956	50.5
L1_e2_slide6_006_1	1241	50.82	46.64	53.4607	87.5236	50.5
L1_e2_slide6_006_1	1242	50.86	48.93	30.654	63.4057	50.5
L1_e2_slide6_006_1	1260	51.36	53.7	15.6717	47.7234	51.5
L1_e2_slide6_006_1	1277	51.89	47.87	6.57082	34.6046	51.5
L1_e2_slide6_006_1	1278	51.95	50.44	11.1947	27.4132	51.5
L1_e2_slide6_006_1	1288	52.08	45.5	11.39	26.3721	52.5
L1_e2_slide6_006_1	1301	52.45	52.59	6.95522	21.6966	52.5
L1_e2_slide6_006_1	1315	53.03	47.45	1.06659	13.3647	53.5
L1_e2_slide6_006_1	1316	53.1	49.92	2.24055	11.0362	53.5
L1_e2_slide6_006_1	1323	53.22	54.56	8.40745	10.9005	53.5
L1_e2_slide6_006_1	1341	53.63	52.48	11.4714	11.8087	53.5
L1_e2_slide6_006_1	1361	54.14	47.72	7.38929	10.6613	54.5
L1_e2_slide6_006_1	1367	54.32	50.41	14.3585	18.7142	54.5
L1_e2_slide6_006_1	1382	54.72	52.74	32.2693	27.0054	54.5
L1_e2_slide6_006_1	1397	55.23	46.29	83.6953	51.3037	55.5
L1_e2_slide6_006_1	1401	55.24	48.83	75.6596	48.0128	55.5
L1_e2_slide6_006_1	1410	55.59	54.08	76.9084	61.9022	55.5
L1_e2_slide6_006_1	1417	55.75	51.58	84.701	70.4292	55.5
L1_e2_slide6_006_1	1431	56.24	47.14	101.537	76.028	56.5
L1_e2_slide6_006_1	1435	56.26	49.65	106.787	89.3702	56.5
L1_e2_slide6_006_1	1461	56.94	53.28	82.7923	89.478	56.5
L1_e2_slide6_006_1	1470	57.16	48.07	81.3033	88.6205	57.5
L1_e2_slide6_006_1	1471	57.26	50.94	89.3311	91.1505	57.5
L1_e2_slide6_006_1	1485	57.53	45.65	78.2051	80.461	57.5
L1_e2_slide6_006_1	1501	58.06	54.6	49.5505	48.8731	58.5
L1_e2_slide6_006_1	1506	58.1	49.06	49.2493	66.9377	58.5
L1_e2_slide6_006_1	1508	58.26	52.16	30.6703	50.5109	58.5
L1_e2_slide6_006_1	1520	58.69	47.01	23.7411	37.2264	58.5
L1_e2_slide6_006_1	1533	58.96	45.01	7.71769	29.7625	58.5
L1_e2_slide6_006_1	1542	59.13	49.55	15.7835	26.4991	59.5
L1_e2_slide6_006_1	1543	59.29	54.3	8.806	15.6431	59.5
L1_e2_slide6_006_1	1552	59.37	52.01	4.14267	17.1521	59.5
L1_e2_slide6_006_1	1566	59.85	47.33	0	15.0754	59.5
L1_e2_slide6_006_1	1583	60.22	50.21	6.15482	6.26251	60.5
L1_e2_slide6_006_1	1594	60.5	53.16	0	3.98141	60.5
L1_e2_slide6_006_1	1609	60.89	48.13	1.26192	6.9751	60.5
L1_e2_slide6_006_1	1617	61.24	50.74	5.54863	7.47478	61.5
L1_e2_slide6_006_1	1621	61.28	45.93	8.03694	4.34827	61.5
L1_e2_slide6_006_1	1636	61.78	52.92	0	10.6442	61.5
L1_e2_slide6_006_1	1644	62.02	48.84	28.3486	18.7504	62.5
L1_e2_slide6_006_1	1658	62.39	46.72	48.8903	18.0636	62.5
L1_e2_slide6_006_1	1665	62.51	51.15	62.1982	30.6444	62.5
L1_e2_slide6_006_1	1680	63.07	53.54	64.0586	31.5004	63.5
L1_e2_slide6_006_1	1685	63.18	48.87	77.2566	41.0407	63.5
L1_e2_slide6_006_1	1705	63.6	46.32	70.9525	51.5462	63.5
L1_e2_slide6_006_1	1709	63.64	51.34	74.3591	50.2718	63.5
L1_e2_slide6_006_1	1719	64.19	48.77	87.6709	80.7693	64.5
L1_e2_slide6_006_1	1723	64.21	54.06	61.0303	61.1371	64.5
L1_e2_slide6_006_1	1745	64.68	51.3	77.1631	62.5342	64.5
L1_e2_slide6_006_1	1749	64.9	46.69	51.8544	72.7471	64.5
L1_e2_slide6_006_1	1757	65.21	53.44	59.6799	60.1385	65.5
L1_e2_slide6_006_1	1760	65.27	49.1	74.0543	73.689	65.5
L1_e2_slide6_006_1	1777	65.81	45.16	45.6274	62.2431	65.5
L1_e2_slide6_006_1	1789	65.9	51.04	39.5745	51.0059	65.5
L1_e2_slide6_006_1	1788	66.05	47.38	22.9651	43.1846	66.5
L1_e2_slide6_006_1	1797	66.34	53.1	16.0542	43.6155	66.5
L1_e2_slide6_006_1	1807	66.64	49.5	18.9664	34.595	66.5
L1_e2_slide6_006_1	1823	67.1	45.75	9.46584	20.5484	67.5
L1_e2_slide6_006_1	1828	67.23	51.64	9.18541	25.113	67.5
L1_e2_slide6_006_1	1829	67.24	54.37	5.02808	23.8176	67.5
L1_e2_slide6_006_1	1833	67.51	48.02	4.43192	14.2531	67.5
L1_e2_slide6_006_1	1857	68.12	49.88	4.7162	10.8427	68.5
L1_e2_slide6_006_1	1859	68.25	46.28	6.84839	7.32847	68.5
L1_e2_slide6_006_1	1866	68.4	52.4	2.76247	8.00129	68.5
L1_e2_slide6_006_1	1869	68.46	54.81	8.7691	9.22263	68.5
L1_e2_slide6_006_1	1887	68.96	48.29	15.5631	10.3082	68.5
L1_e2_slide6_006_1	1897	69.33	50.88	16.2967	14.857	69.5
L1_e2_slide6_006_1	1902	69.44	53.75	8.19737	9.89945	69.5
L1_e2_slide6_006_1	1912	69.72	46.5	42.1865	25.2344	69.5
L1_e2_slide6_006_1	1921	70.13	48.75	42.4091	26.9567	70.5
L1_e2_slide6_006_1	1938	70.51	53.03	59.642	30.3325	70.5
L1_e2_slide6_006_1	1937	70.52	50.89	63.3071	36.1998	70.5
L1_e2_slide6_006_1	1940	70.68	45.2	95.5216	56.5458	70.5
L1_e2_slide6_006_1	1954	71.08	47.34	84.8651	52.4694	71.5
L1_e2_slide6_006_1	1973	71.6	52.08	88.69	58.0277	71.5
L1_e2_slide6_006_1	1972	71.61	49.48	76.9089	66.7113	71.5
L1_e2_slide6_006_1	1974	71.63	54.61	104.11	54.1993	71.5
L1_e2_slide6_006_1	1981	71.9	45.63	86.0715	65.3852	71.5
L1_e2_slide6_006_1	2004	72.61	48.15	85.9709	60.6414	72.5
L1_e2_slide6_006_1	2005	72.61	51.03	90.2255	62.6636	72.5
L1_e2_slide6_006_1	2009	72.66	53.69	82.5118	76.2467	72.5
L1_e2_slide6_006_1	2019	73.09	45.23	53.9275	58.8391	73.5
L1_e2_slide6_006_1	2035	73.65	47.32	39.8344	46.8187	73.5
L1_e2_slide6_006_1	2042	73.71	54.5	64.756	51.1761	73.5
L1_e2_slide6_006_1	2041	73.72	49.87	52.3392	50.1338	73.5
L1_e2_slide6_006_1	2044	73.79	52.41	39.3408	52.6595	73.5
L1_e2_slide6_006_1	2056	74.36	45.53	31.0201	46.6944	74.5
L1_e2_slide6_006_1	2065	74.78	48.7	30.1351	27.4901	74.5
L1_e2_slide6_006_1	2070	74.8	51.49	20.6908	30.5453	74.5
L1_e2_slide6_006_1	2071	74.83	54.72	26.79	41.0971	74.5
L1_e2_slide6_006_1	2088	75.42	46.65	14.866	20.3403	75.5
L1_e2_slide6_006_1	2093	75.68	53.13	9.28741	13.6179	75.5
L1_e2_slide6_006_1	2099	75.78	50.67	6.54467	16.2698	75.5
L1_e2_slide6_006_1	2111	76.08	48.52	6.99537	10.0498	76.5
L1_e2_slide6_006_1	2127	76.73	54.19	1.46114	5.75804	76.5
L1_e2_slide6_006_1	2130	76.87	51.7	1.99482	6.62357	76.5
L1_e2_slide6_006_1	2129	76.95	46.64	5.44471	6.84051	76.5
L1_e2_slide6_006_1	2138	77.1	49.24	0.760941	6.8551	77.5
L1_e2_slide6_006_1	2161	77.84	53.28	3.03071	5.24988	77.5
L1_e2_slide6_006_1	2164	77.95	45.21	41.5675	20.8584	77.5
L1_e2_slide6_006_1	2165	78.04	50.63	23.9398	6.20855	78.5
L1_e2_slide6_006_1	2168	78.19	47.8	53.8432	22.1777	78.5
L1_e2_slide6_006_1	2191	79	52.34	52.3333	16.7835	78.5
L1_e2_slide6_006_1	2196	79.11	45.71	98.8155	51.81	79.5
L1_e2_slide6_006_1	2197	79.17	49.92	71.5236	37.1116	79.5
L1_e2_slide6_006_1	2198	79.22	54.3	39.5662	21.7813	79.5
L1_e2_slide6_006_1	2209	79.53	47.87	82.3312	53.0613	79.5
L1_e2_slide6_006_1	2222	80.1	51.57	94.2716	59.345	80.5
L1_e2_slide6_006_1	2229	80.41	46.47	104.736	75.938	80.5
L1_e2_slide6_006_1	2230	80.51	53.7	86.0028	65.0885	80.5
L1_e2_slide6_006_1	2238	80.61	49.36	101.337	60.5049	80.5
L1_e2_slide6_006_1	2254	81.33	45.03	95.6914	92.017	81.5
L1_e2_slide6_006_1	2255	81.38	51.81	113.82	82.7734	81.5
L1_e2_slide6_006_1	2259	81.49	47.43	95.2808	68.2024	81.5
L1_e2_slide6_006_1	2271	81.75	54.34	96.0138	65.6587	81.5
L1_e2_slide6_006_1	2274	81.9	49.8	104.247	81.8582	81.5
L1_e2_slide6_006_1	2289	82.54	52.28	95.4595	65.6105	82.5
L1_e2_slide6_006_1	2288	82.56	45.38	61.7532	65.5829	82.5
L1_e2_slide6_006_1	2291	82.71	47.89	68.1897	71.8747	82.5
L1_e2_slide6_006_1	2306	83.16	50.04	74.8658	63.2305	83.5
L1_e2_slide6_006_1	2307	83.18	54.32	89.7017	66.1765	83.5
L1_e2_slide6_006_1	2318	83.71	46.59	34.554	66.1212	83.5
L1_e2_slide6_006_1	2319	83.72	52.63	57.5868	67.6658	83.5
L1_e2_slide6_006_1	2334	84.27	50.6	38.6655	54.5364	84.5
L1_e2_slide6_006_1	2337	84.39	48.24	29.1448	44.9655	84.5
L1_e2_slide6_006_1	2344	84.7	45.16	17.5882	38.6389	84.5
L1_e2_slide6_006_1	2347	84.91	52.9	29.1811	48.6278	84.5
L1_e2_slide6_006_1	2357	85.49	50.9	24.4984	31.8818	85.5
L1_e2_slide6_006_1	2361	85.56	46.69	12.0405	34.9574	85.5
L1_e2_slide6_006_1	2365	85.71	48.76	10.2516	32.5745	85.5
L1_e2_slide6_006_1	2373	85.94	54.75	25.3598	38.4118	85.5
L1_e2_slide6_006_1	2383	86.49	45.11	2.13176	22.0968	86.5
L1_e2_slide6_006_1	2384	86.5	52.52	17.3503	32.9854	86.5
L1_e2_slide6_006_1	2392	86.75	49.96	5.72459	19.4555	86.5
L1_e2_slide6_006_1	2391	86.85	47.53	4.40655	19.3966	86.5
L1_e2_slide6_006_1	2410	87.62	53.58	1.1842	22.4248	87.5
L1_e2_slide6_006_1	2414	88	48.93	0.427765	12.8414	87.5
L1_e2_slide6_006_1	2413	88.1	46.57	2.54235	10.7908	88.5
L1_e2_slide6_006_1	2409	88.4	51.32	1.67894	10.1064	88.5
L1_e2_slide6_006_1	2435	88.71	54.16	0	7.52635	88.5
L1_e2_slide6_006_1	2440	89.11	49.01	2.01529	4.34247	89.5
L1_e2_slide6_006_1	2446	89.49	46.67	2.00545	4.00357	89.5
L1_e2_slide6_006_1	2457	89.77	53.78	0	3.72773	89.5
L1_e2_slide6_006_1	2465	90.46	49.03	0	2.90627	90.5
L1_e2_slide6_006_1	2462	90.59	51.29	0	1.28267	90.5
L1_e2_slide6_006_1	2475	90.64	46.45	1.73059	0	90.5
L1_e2_slide6_006_1	2476	90.8	53.86	0	2.70392	90.5
L1_e2_slide6_006_1	2490	91.64	47.7	0	0	91.5
L1_e2_slide6_006_1	2484	91.79	45.12	3.21918	1.93282	91.5
L1_e2_slide6_006_1	2500	91.89	52.84	0.927569	0.581373	91.5
L1_e2_slide6_006_1	2499	91.9	50.02	0.484353	0.271294	91.5
L1_e2_slide6_006_1	2512	92.43	47.19	2.06478	5.80745	92.5
L1_e2_slide6_006_1	2517	92.71	53.79	0	0	92.5
L1_e2_slide6_006_1	2516	92.81	51.33	0.024549	0	92.5
L1_e2_slide6_006_1	2519	93.01	48.93	2.77333	2.57835	93.5
L1_e2_slide6_006_1	2525	93.22	46.5	0.142314	1.71824	93.5
L1_e2_slide6_006_1	2531	93.59	54.09	1.09588	0	93.5
L1_e2_slide6_006_1	2535	93.67	51.65	0	0	93.5
L1_e2_slide6_006_1	2540	94.12	46.62	0	2.43988	94.5
L1_e2_slide6_006_1	2542	94.14	49.11	2.5682	1.23824	94.5
L1_e2_slide6_006_1	2547	94.52	51.37	0	0.719647	94.5
L1_e2_slide6_006_1	2548	94.53	53.59	0	0	94.5
L1_e2_slide6_006_1	2555	95.04	47.38	2.55686	1.60125	95.5
L1_e2_slide6_006_1	2556	95.22	49.62	3.18584	0	95.5
L1_e2_slide6_006_1	2559	95.4	52.41	0	0	95.5
L1_e2_slide6_006_1	2563	95.79	45.48	0	0.0897255	95.5
L1_e2_slide6_006_1	2566	96.08	47.71	0	0	96.5
L1_e2_slide6_006_1	2568	96.11	50.49	0.364118	0	96.5
L1_e2_slide6_006_1	2570	96.23	53.48	0	0	96.5
L1_e2_slide6_006_1	2574	96.66	45.22	0	0	96.5
L1_e2_slide6_006_1	2576	96.87	51.54	0	0	96.5
L1_e2_slide6_006_1	2578	97.03	48.29	0	0	97.5
L1_e2_slide6_006_1	2579	97.26	53.66	0	0	97.5
L1_e2_slide6_006_1	2582	97.51	45.75	0	0	97.5
L1_e2_slide6_006_1	2583	97.78	50.06	0	0	97.5
L1_e2_slide6_006_1	2584	97.81	51.93	0	0	97.5
L1_e2_slide6_016_1	1	3.25	48.76	0	0	3.5
L1_e2_slide6_016_1	2	3.65	45.81	0	0	3.5
[truncated: 317 more rows]

## Sheet: Averaged
Percent Embryo Length	Mean	SD	Modeled
35.5	1.86535	2.29261	13.1085
36.5	2.62153	2.97665	12.4955
37.5	6.53045	11.6899	12.392
38.5	36.571	25.8175	31.9512
39.5	79.8999	21.494	68.142
40.5	76.1936	16.8197	82.5599
41.5	55.722	17.0979	63.0001
42.5	36.8509	13.3689	32.625
43.5	15.3283	9.02501	8.47337
44.5	5.67962	5.50313	2.59245
45.5	2.68203	2.40442	1.7578
46.5	4.40769	3.94394	8.74984
47.5	40.93	24.4507	36.7864
48.5	97.3	31.0182	95.3948
49.5	103.007	29.8802	94.8632
50.5	64.3216	29.9107	73.7633
51.5	22.3103	18.7545	32.6548
52.5	10.389	10.8971	9.04671
53.5	4.83921	4.2786	14.4126
54.5	18.0093	13.8683	34.7734
55.5	63.5683	26.8748	58.4928
56.5	87.7712	22.0176	60.4591
57.5	81.807	27.4329	57.455
58.5	48.8929	27.4713	44.7289
59.5	25.0026	23.4564	28.7967
60.5	5.45151	6.43486	23.4034
61.5	6.61586	9.86682	24.4352
62.5	32.068	18.8743	29.7139
63.5	66.7948	22.7359	75.834
64.5	71.0588	20.0397	66.1676
65.5	50.6606	20.146	49.8551
66.5	19.3348	11.0506	31.271
67.5	7.47075	4.41634	15.1899
68.5	9.10581	6.74203	12.279
69.5	33.7442	22.1614	25.1108
70.5	73.5028	22.0383	36.9734
71.5	85.4936	16.9834	63.9111
72.5	74.9032	23.274	87.3618
73.5	45.8656	14.9585	74.227
74.5	27.8268	11.9398	30.1997
75.5	8.87583	5.26687	4.48793
76.5	4.18754	3.43478	11.7312
77.5	24.4029	29.2432	18.935
78.5	54.9029	29.2954	46.4168
79.5	85.9357	26.0865	78.57
80.5	97.4616	15.627	107.593
81.5	92.6292	11.9486	85.9972
82.5	68.4842	18.6935	77.4331
83.5	47.8222	26.468	41.2588
84.5	24.2347	13.5593	21.5233
85.5	14.7541	13.2623	4.66646
86.5	6.56271	6.00942	0.883637
87.5	4.69809	4.26946	0.20101
88.5	2.41301	1.61203	0.0572476
89.5	0.720386	0.792598	0.0232978
90.5	0.621949	0.807365	0.010598
91.5	1.2245	1.65457	0.00664132
92.5	0.877265	1.21063	0.00348218
