# Supplementary material for: A sequence level model of an intact locus predicts the location and function of nonadditive enhancers
Source: PLoS One. 2017 Jul 17;12(7):e0180861. doi: 10.1371/journal.pone.0180861 (PMC5513433; doi:10.1371/journal.pone.0180861)
Supplement: S2 File — (XLS) [file pone.0180861.s011.xls]

## Sheet: Basic
			Parameter Values for Model Number																				Search Space
	Parameter	TF	12	15	14	3	8	18	11	9	20	7	19	17	16	2	4	6	13	10	5	1	Lower Bound	Upper Bound
1	A	bcd	1.89326	1.87098	2.21157	0.182948	0.0412084	0.343739	0.358113	1.87331	0.148599	0.707551	1.20129	1.11129	0.31455	0.45347	1.9242	3.89869	2.28888	3.97664	3.552	0.00396962	1e-06	4
2	λ	bcd	0.932618	1.00296	1.54434	3.40734	2.14401	1.51602	1.4743	4.13441	2.09923	1.11646	1.00751	1.21993	2.87987	2.63807	1.3667	1.2694	1.3193	1.25783	1.23082	0.81045	0.5	5
3	EA	bcd	1.76241	3.56113	2.63249	1.36381	8.21303	0.0823855	0.165212	0.0480454	0.00090484	0.197836	0.17756	0.100919	1.86658	1.8227	11.6723	10.0286	12.3682	12.9661	13.0856	24.5454	0	25
4	EC	bcd	0.956273	0.572329	0.112096	0.100381	0.110459	0.998868	0.982562	0.10143	0.52067	0.9474	0.973576	0.964838	0.105814	0.140444	0.908002	0.994811	0.814786	0.988036	0.98889	0.108783	0	1
5	ω	bcd	903.596	782.339	84.0013	702.16	736.069	913.969	850.185	991.938	993.359	951.646	893.798	998.969	902.112	949.196	897.798	980.859	909.177	976.146	937.953	768.933	0	1000
6	A	cad	0.942302	3.46218	3.53556	1.37098	0.849927	0.0548852	0.0664602	0.000292803	0.00334193	3.92951	2.64261	5.68753e-05	1.73451e-05	0.000112324	2.21135	0.568291	1.27583	0.579	2.13764	2.24883	1e-06	4
7	λ	cad	0.505701	0.505674	0.984011	1.30394	0.503742	2.44415	2.16905	0.962857	4.79635	0.500481	0.530393	0.947335	4.81383	0.603577	2.49439	4.71877	3.07358	4.50787	2.47614	3.77673	0.5	5
8	EA	cad	0.19077	3.7644	0.0145062	0.127465	0.00677636	0.0333823	0.0233772	2.80917	0.0629777	19.856	19.7457	10.2554	13.0425	7.68988	2.59206	2.44511	2.53863	2.70535	2.66502	2.72214	0	25
9	EC	cad	0.331366	0.179545	0.106975	0.156479	0.386487	0.100352	0.102354	0.255889	0.100259	0.101426	0.101758	0.113935	0.535331	0.329555	0.10005	0.100269	0.10009	0.100752	0.101029	0.560959	0	1
10	A	dst	0.49813	2.891	1.94948	1.32642	3.24804	1.61558	3.4716	1.90476	0.186768	0.131396	0.0891242	0.0659391	3.99837	1.18277	2.97198	3.91372	3.39266	3.56603	3.64289	0.651614	1e-06	4
11	λ	dst	2.53523	1.0131	3.70254	2.55992	4.9616	1.97715	1.77085	1.8632	2.04404	1.765	1.86987	2.93693	3.28452	4.67466	1.48398	1.0232	1.2694	1.00084	1.26262	3.52434	0.5	5
12	EA	dst	3.1231	15.116	1.82537	2.14745	1.21963	7.22223	7.76472	17.5908	16.7685	16.1786	16.7595	20.6476	6.14056	6.08197	0.102056	0.104237	0.0431066	0.0542928	0.0849496	0.333259	0	25
13	A	hb	0.0816113	0.384704	0.228902	0.374991	1.73066	3.96876	3.90462	0.838242	1.66073	3.98936	3.92508	1.28074	0.990355	1.16054	0.227038	0.186501	0.223344	0.186213	0.1995	0.900755	1e-06	4
14	λ	hb	3.0164	1.53546	1.5639	2.19397	4.88501	1.9325	2.03245	3.28819	1.72385	4.91888	4.93272	1.94866	1.58108	1.48263	4.92451	4.97398	4.60051	4.83852	4.9658	4.99051	0.5	5
15	EQ	hb	0.928441	0.991932	0.993754	0.978787	0.968971	0.997118	0.999309	0.999059	0.999917	0.998734	0.997162	0.998227	0.78143	0.829817	0.997789	0.997141	0.990726	0.995881	0.998863	0.997625	0	1
16	EA	hb	16.8983	24.6043	2.20893	10.7871	24.7071	17.7763	18.8797	1.02872	18.7681	16.9962	18.7034	24.4231	23.3043	23.6041	14.681	16.6007	14.7514	15.8897	14.5534	2.91948	0	25
17	A	gt	2.13581	0.156144	1.53597	0.0852839	3.59121	0.863178	0.815663	1.00813	1.08496	0.220801	0.219357	0.622868	0.174836	0.190755	0.144379	0.776818	0.21477	0.870286	0.247303	2.31268	1e-06	4
18	λ	gt	1.15869	2.10177	1.61421	3.03523	2.16966	4.75784	4.7794	4.05343	4.56466	4.99735	4.95955	4.97214	4.95046	4.73393	4.64475	2.58124	3.76107	2.63682	3.71788	4.99679	0.5	5
19	EQ	gt	0.963504	0.99694	0.728567	0.942635	0.0697728	0.259617	0.261223	0.919533	0.176692	0.419768	0.406457	0.520511	0.995354	0.994639	0.99897	0.995335	0.994761	0.996178	0.997453	0.999071	0	1
20	A	kni	2.91142	1.19384	1.13936	3.38675	0.0443115	0.0166948	0.0107056	0.0223221	0.0589126	0.166189	0.187882	0.0798366	1.5778	1.63194	1.39773	1.38821	1.28239	1.40564	1.40253	2.62938	1e-06	4
21	λ	kni	0.94171	1.10377	1.06781	0.901566	4.28343	4.85938	4.95085	4.74494	2.4284	3.13906	3.0261	2.48391	1.62576	1.62936	2.0145	1.93249	2.03668	1.97891	2.01724	1.2926	0.5	5
22	EQ	kni	0.999738	0.998391	0.989923	0.999428	0.0993287	0.634913	0.93702	0.964626	0.995349	0.982123	0.999053	0.978543	0.999796	0.99152	0.999997	0.996219	0.995625	0.99903	0.999245	0.497061	0	1
23	A	Kr	0.177493	0.059465	0.64872	0.220058	0.155399	0.0229242	0.0279711	0.059133	0.00667066	0.0291153	0.0275251	0.0205047	0.503716	0.556443	0.128224	0.114645	0.122202	0.127439	0.134986	0.421255	1e-06	4
24	λ	Kr	4.48337	4.94643	4.88156	4.9401	1.74856	4.99645	4.82499	4.98598	4.73152	4.9237	4.62159	4.94043	4.95808	4.83178	4.85353	4.48107	4.87441	4.6686	4.77864	3.03589	0.5	5
25	EQ	Kr	0.0414605	0.108638	0.122601	0.0539893	0.300624	0.724379	0.668301	0.689115	0.95271	0.544341	0.573771	0.757342	0.378853	0.376314	0.999409	0.981969	0.999876	0.989382	0.989732	0.998308	0.039	1
26	A	tll	1.03235	0.257451	0.954564	1.44298	0.166694	1.86644	1.25441	3.93598	2.8464	0.692367	0.371041	3.46938	3.80654	3.21255	2.63307	2.84478	3.50159	3.35253	3.61894	1.67654	1e-06	4
27	λ	tll	0.868592	1.78563	1.1232	1.40837	2.04342	0.869047	0.924483	0.926667	0.603857	2.51902	3.85924	0.760105	3.02746	3.33917	3.56563	3.53711	3.33519	3.16195	3.44173	4.91663	0.5	5
28	EQ	tll	0.57108	0.193728	0.174576	0.0772145	0.15923	0.538841	0.537485	0.530232	0.998459	0.11489	0.0944764	0.909409	0.0990382	0.097856	0.0921101	0.0811397	0.0822926	0.0919568	0.0824678	0.133736	0	1
29	β		0.0334377	0.0413155	0.0337353	0.419178	0.210611	0.0295192	0.0964889	0.861324	0.631821	0.0243129	0.0371644	0.11233	0.0321585	0.147524	0.570618	0.216645	3.33004	0.92621	0.652668	1.75046	0.01	100
30	θ		24.9711	24.5307	24.9432	24.83	24.9355	24.7154	24.9403	24.9084	24.7667	24.9979	24.8141	24.5159	24.9227	24.9233	24.9429	24.9191	24.9031	24.9309	24.8309	24.9763	5	25
31	DC		100.475	101.298	101.905	110.898	167.272	102.028	102.134	106.028	100.517	182.054	136.669	100.71	104.72	107.306	100.872	100.669	100.004	101.89	100.233	106.192	50	200
32	scale		0.139008	0.305621	0.0486479	0.0685156	0.0488146	0.680742	0.777339	0.723053	0.466104	0.831388	0.786467	0.664327	1.2377	1.22827	1.08699	1.10855	1.07907	1.12391	1.07576	2.47238	0.048	2.5
	Score		0.0115951	0.0119815	0.0122354	0.0129388	0.0208174	0.0274089	0.0274406	0.030658	0.0311748	0.0311909	0.031476	0.0319278	0.0431023	0.0431366	0.0448413	0.044843	0.0448938	0.0449525	0.0449788	0.0650986
	Parameter Correlation to Model #12 (Spearman rho)		1	0.81305	0.887097	0.842742	0.76283	0.763196	0.749267	0.69978	0.730205	0.741935	0.747801	0.765762	0.726173	0.761364	0.701979	0.745601	0.675587	0.692449	0.719575	0.637097
Description: We optimized the model with enhancer competition 20 times. Here we report the parameters obtained in the 20 fits, sorted in order of best to worst score. We also include the search space for each parameter, the score of that model and the correlation with the best fit. Here, the score is given by sum(((x-y)/max(y))^2 )/n where x is the model output, y is the data, and n is the number…

## Sheet: Chromatin
			Parameter Values for Model Number																				Search Space
	Parameter	TF	2	9	1	20	7	16	3	8	6	18	15	4	12	11	19	5	14	13	10	17	Lower Bound	Upper Bound
1	A	bcd	3.2787	1.40621	3.36303	1.63164	2.07276	1.27758	1.10359	1.23793	1.90132	0.64841	0.434187	0.901565	0.928912	3.4021	3.78894	2.72795	1.53857	0.734866	2.3314	1.49306	1e-06	4
2	λ	bcd	1.01692	0.897593	0.640108	0.513456	0.520639	0.500074	0.518984	0.53497	0.523882	0.513268	0.646433	0.538734	0.555471	2.04572	1.72566	0.604341	1.16123	1.39234	2.73688	2.14459	0.5	5
3	EA	bcd	0.593721	0.0491331	1.20399	7.37169	8.1162	9.95625	12.792	7.60835	6.39525	13.8408	15.2154	9.3181	10.2416	1.65598	0.0270051	13.6637	24.7023	24.3944	7.3197	3.18715	0	25
4	EC	bcd	0.923387	0.958084	0.917074	0.448994	0.308199	0.38195	0.462547	0.23021	0.404368	0.651415	0.645707	0.570309	0.739554	0.113338	0.327359	0.103065	0.117705	0.137721	0.166495	0.24859	0	1
5	ω	bcd	937.133	224.067	5.46794	693.069	302.461	729.69	19.5501	715.539	812.691	642.507	3.04451	723.763	240.773	978.499	22.4431	529.684	679.606	897.77	86.5354	999.15	0	1000
6	A	cad	0.127569	0.714943	0.00115821	0.197589	0.102714	0.120637	0.120969	0.127057	0.0914279	0.0913465	0.103517	0.128427	0.105666	3.86161	3.93391	3.98878	3.90238	3.99202	1.52848	1.87974	1e-06	4
7	λ	cad	0.567042	0.56215	1.11337	0.503523	0.554186	0.517534	0.549325	0.515362	0.570431	0.56352	0.504169	0.521741	0.594216	0.775984	0.66107	0.519348	4.96543	4.94504	4.99837	0.696188	0.5	5
8	EA	cad	0.267654	0.0135768	17.276	0.0069254	0.247771	0.381233	0.118317	0.5425	0.171832	0.190492	0.105689	0.00910937	0.0566101	24.9351	5.18574	15.8369	0.0647549	0.0441402	5.06663	15.5644	0	25
9	EC	cad	0.931168	0.228489	0.441137	0.747421	0.917582	0.880565	0.836716	0.887083	0.840863	0.889896	0.958063	0.966609	0.858942	0.141946	0.306337	0.364332	0.117841	0.112181	0.494127	0.770119	0	1
10	A	dst	1.54402	3.96212	1.93794	1.52887	0.689029	0.996956	2.35208	1.80912	3.57277	2.03071	2.14802	0.505523	1.03138	2.12083	0.533697	3.80233	3.86406	3.87351	3.99968	3.99434	1e-06	4
11	λ	dst	1.99071	0.977039	1.65975	3.17689	3.84602	3.47697	2.76915	2.98857	2.70043	2.84607	2.8549	4.28862	3.43629	0.563062	2.08148	1.89036	4.93907	4.84319	4.99989	2.03625	0.5	5
12	EA	dst	3.84539	17.1814	20.0688	2.23614	2.243	2.31918	2.35446	2.32343	2.19413	2.38543	2.32161	2.35948	2.40803	8.80293	23.814	17.1546	5.17952	5.02654	0.0730009	1.51599	0	25
13	A	hb	0.0544668	0.0626208	0.313593	1.79481	1.37098	1.51828	1.34378	1.45701	1.35121	1.31457	1.44756	1.57599	1.48701	2.03953	3.1673	3.99769	0.608668	0.525231	2.09268	0.837673	1e-06	4
14	λ	hb	4.95182	4.50453	1.82541	4.98737	4.93874	4.90005	4.915	4.8619	4.93124	4.83437	4.88853	4.99099	4.94794	4.98901	3.48276	3.13276	4.22854	4.34216	4.99969	2.96383	0.5	5
15	EQ	hb	0.688114	0.619511	0.997563	0.99844	0.994018	0.956223	0.991677	0.99304	0.991625	0.99852	0.951417	0.988609	0.999461	0.999382	0.998009	0.9816	0.947509	0.987915	0.99879	0.678437	0	1
16	EA	hb	11.9421	11.5975	9.30565	21.9407	22.8967	24.5697	21.2913	19.6711	24.8622	24.6985	20.4939	22.0116	21.2959	0.6896	24.8821	24.8086	22.2599	24.1138	12.2383	15.4256	0	25
17	A	gt	0.03536	2.14025	0.0899307	1.5916	1.71651	1.26213	1.83789	1.15354	1.70475	1.29963	1.05208	1.05021	1.19931	0.131321	0.0649215	0.149582	0.565479	0.421769	0.392958	1.11186	1e-06	4
18	λ	gt	4.98879	1.98771	4.73302	1.10412	1.06528	1.14379	1.05129	1.14854	1.07009	1.12635	1.20053	1.19491	1.18941	4.96114	4.95019	4.93791	3.60226	4.08767	3.98531	4.99608	0.5	5
19	EQ	gt	0.870783	0.0550324	0.984665	0.991374	0.985185	0.983473	0.978876	0.99817	0.976084	0.962682	0.970497	0.954703	0.961615	0.994509	0.924074	0.754731	0.816097	0.771446	0.999327	0.440761	0	1
20	A	kni	3.64495	0.910143	3.89288	0.0581202	0.0369345	0.0399219	0.035729	0.0313014	0.0540505	0.0342257	0.0396498	0.0330682	0.0474444	0.0208641	0.0422222	0.201201	2.96142	2.19881	0.101868	2.78711	1e-06	4
21	λ	kni	0.945567	1.06766	3.93615	4.90035	4.74304	4.94033	4.91155	4.96823	4.92523	4.96996	4.70848	4.98407	4.77555	4.88089	3.41273	3.45972	1.05189	1.10653	2.67266	0.89686	0.5	5
22	EQ	kni	0.997122	0.974513	0.231243	0.195594	0.252676	0.234877	0.242632	0.277663	0.191221	0.257388	0.254835	0.27181	0.230474	0.973943	0.974772	0.538373	0.996831	0.984234	0.592377	0.647075	0	1
23	A	Kr	0.306389	0.0138609	0.0391366	0.0210574	0.0296825	0.0250586	0.0238785	0.0188193	0.0238434	0.0205841	0.0261746	0.0210964	0.0283337	0.0376141	0.0367013	0.0555273	0.309122	0.39593	0.690199	1.32115	1e-06	4
24	λ	Kr	4.68762	2.63137	4.99663	3.19485	2.78561	3.08327	2.92411	3.37243	3.08519	3.16277	2.92371	3.18845	2.90965	4.98231	4.99628	4.94691	4.73128	3.93118	4.83841	3.12258	0.5	5
25	EQ	Kr	0.0137918	0.710122	0.428254	0.991965	0.935396	0.910951	0.991077	0.981424	0.962485	0.987865	0.999801	0.980018	0.948106	0.9651	0.956055	0.99192	0.992581	0.965477	0.493298	0.0449947	0.039	1
26	A	tll	0.457449	0.236266	2.20503	0.827083	0.0960905	0.523105	0.235068	0.136387	0.322719	0.661556	0.372567	1.06387	1.05163	0.0511731	3.70899	3.2475	1.80893	2.41566	1.92761	1.30541	1e-06	4
27	λ	tll	1.51148	1.33368	1.97683	1.82921	3.91197	1.92271	0.895988	2.87765	3.18713	0.77201	1.87771	1.13802	1.19507	3.43814	0.849658	1.08634	2.16237	1.94499	2.71884	3.01568	0.5	5
28	EQ	tll	0.228042	0.397339	0.115443	0.0257909	0.0395207	0.0375802	0.759033	0.0539405	0.0119853	0.580876	0.0584167	0.114923	0.104066	0.597719	0.738848	0.540917	0.998593	0.994487	0.835863	0.484402	0	1
29	β		0.0393635	0.0236347	1.04298	0.026989	0.990943	0.105765	0.378335	0.0222313	0.365395	0.0415848	0.0454714	0.0785193	0.0304952	0.362112	0.0359327	0.0756729	0.356393	0.295701	74.1694	29.336	0.01	100
30	θ		24.6486	17.1102	24.1763	23.9742	24.4657	24.893	24.8569	24.7056	24.7937	24.7735	23.9915	24.6802	24.8242	20.7999	24.8356	23.6181	24.8421	24.9052	24.9977	23.8968	5	25
31	DC		100.426	164.898	161.644	137.304	113.101	107.651	124.221	135.008	140.62	116.523	121.542	105.447	142.223	196.745	100.016	100.087	151.885	151.233	106.302	177.805	50	200
32	scale		0.235671	0.186249	0.456405	0.194084	0.196722	0.199894	0.205877	0.203784	0.146451	0.212108	0.21529	0.227081	0.213876	1.00577	1.60831	1.31047	1.9717	1.93235	2.4961	2.43194	0.048	2.5
	Score		0.011497	0.015235	0.0166117	0.021947	0.0219565	0.0219702	0.0219706	0.0219855	0.0219966	0.0220393	0.0221105	0.0221532	0.0221928	0.029452	0.0337342	0.0340643	0.0565477	0.0565605	0.0636129	0.0877951
	Parameter Correlation to Model #2 (Spearman rho)		1	0.890762	0.810484	0.809751	0.761364	0.798021	0.784091	0.809018	0.793622	0.789223	0.796554	0.798754	0.784457	0.695381	0.760997	0.717375	0.777126	0.774927	0.622801	0.68915
Description: We optimized the model with enhancer competition including chromatin state 20 times. Here we report the parameters obtained in the 20 fits, sorted in order of best to worst score. We also include the search space for each parameter, the score of that model and the correlation with the best fit. Annealing parameters were set to λ=0.0001, κ=1.6e-4.

## Sheet: Permuted Sequence
			Parameter Values for Model Number																				Search Space
	Parameter	TF	7	1	3	20	17	16	11	13	19	4	5	15	18	6	12	8	14	9	10	2	Lower Bound	Upper Bound
1	A	bcd	0.0310515	3.87485	3.27718	0.355329	3.46318	3.17966	3.44249	3.76644	0.158026	0.206423	2.98025	1.63556	2.44884	1.57374	0.0474501	0.576804	0.112477	3.21584	1.95854	1.35562	1e-06	4
2	λ	bcd	4.94814	1.28502	1.81084	4.85896	4.86634	1.58961	4.63009	0.956471	4.92003	4.14946	2.46042	4.94585	1.13083	0.619164	4.98047	2.05198	2.97965	2.26627	1.31526	4.68123	0.5	5
3	EA	bcd	0.0190605	9.43068	2.24012	1.23175	0.0194442	8.9117	1.4224	11.8041	0.248082	4.39445	0.165279	0.00738191	0.168056	2.81873	1.33699	0.205379	21.3099	3.00724	7.10602	18.6225	0	25
4	EC	bcd	0.973276	0.148778	0.104482	0.100767	0.322784	0.321092	0.267996	0.919598	0.99998	0.162654	0.109847	0.164043	0.126234	0.358401	0.984393	0.939161	0.981316	0.485799	0.102724	0.100106	0	1
5	ω	bcd	927.505	953.52	863.142	973.937	587.053	913.747	33.4304	4.2515	949.996	890.52	631.708	381.06	819.952	344.209	952.808	825.366	960.763	970.696	997.991	948.851	0	1000
6	A	cad	0.559453	3.86503	3.78579	3.67861	3.8484	2.80809	3.77832	3.61993	0.418929	3.66101	0.119234	3.82651	0.202609	3.93652	3.91549	0.530797	0.846706	3.92138	0.971853	3.9029	1e-06	4
7	λ	cad	4.2042	0.731617	0.501472	0.759854	1.24909	0.50001	0.830156	0.506122	0.747945	1.16856	4.96359	4.87643	0.69936	3.58061	0.52657	0.856847	4.68731	4.78071	1.29885	1.37397	0.5	5
8	EA	cad	0.00787	15.7889	10.8941	0.620179	0.000409863	9.7205	2.90101	0.16119	0.0833488	0.0164538	0.00312866	0.728684	24.9751	0.000694208	24.9386	24.7705	0.904507	0.0015569	0.0132689	24.9996	0	25
9	EC	cad	0.117649	0.1013	0.981175	0.791844	0.905591	0.109668	0.565139	0.595034	0.974096	0.14482	0.113078	0.316974	0.182775	0.132015	0.131579	0.951423	0.157024	0.582784	0.10003	0.100576	0	1
10	A	dst	1.00056	3.38702	3.2484	3.47374	0.579242	1.63445	0.580058	3.78569	2.72868	0.0658487	0.508188	3.96677	3.84853	3.85554	0.368968	3.55041	0.0317423	2.85951	1.72304	3.99693	1e-06	4
11	λ	dst	1.51155	2.01064	3.30284	0.969626	2.27678	4.9047	3.09018	1.67096	1.91884	4.87762	3.55244	1.17568	1.65687	1.28492	2.35108	4.58309	4.4381	3.87426	3.97754	0.906644	0.5	5
12	EA	dst	24.9224	4.06237	4.17051	24.9404	7.43912	3.63851	5.24454	11.1084	5.19186	15.4121	2.55687	24.9591	15.2883	24.8395	9.25398	4.27414	24.0905	3.34907	13.5698	24.9946	0	25
13	A	hb	3.74936	1.03701	1.94363	0.771559	1.37371	0.305315	3.94644	0.53421	3.96498	3.94611	0.303821	0.612869	0.0312405	0.626304	3.82624	0.330907	1.83255	0.0743241	1.83936	3.99928	1e-06	4
14	λ	hb	2.38655	4.85997	4.88116	4.93773	0.952889	4.92199	4.97514	4.59268	4.92029	4.78793	1.96584	0.808083	4.99112	4.87332	4.5718	1.5086	4.55087	4.95908	4.83501	4.99809	0.5	5
15	EQ	hb	0.965267	0.997205	0.988548	0.999998	0.912538	0.992012	0.979422	0.81155	0.888351	0.992022	0.992695	0.933934	0.990447	0.98641	0.984934	0.272731	0.976185	0.36602	0.999961	0.999554	0	1
16	EA	hb	3.87726	0.528074	9.31816	1.80456	23.1912	24.6727	0.30082	21.2027	0.256014	24.9506	0.216595	18.563	5.06849	24.5784	2.21389	24.6951	24.7559	18.6485	24.9855	0.00457234	0	25
17	A	gt	0.96218	3.54972	0.367658	0.104366	1.30604	1.4894	1.5114	0.265245	1.27584	0.764678	3.9801	0.759279	0.16399	0.386135	3.01583	3.87427	3.46797	3.92406	2.32379	1.02464	1e-06	4
18	λ	gt	4.99021	1.88477	3.95157	3.94669	2.86265	4.46599	4.59352	4.46183	3.60725	4.93806	1.40379	4.97954	4.55965	4.99679	3.47138	4.99568	4.74834	4.8223	4.99992	0.812852	0.5	5
19	EQ	gt	0.193441	0.824389	0.907305	0.768028	0.998715	0.790186	0.998769	0.989821	0.160675	0.997793	0.51481	0.998723	0.994759	0.9943	0.619719	0.97553	0.987094	0.995541	0.932515	0.999892	0	1
20	A	kni	0.0625305	0.0393808	0.0539184	0.258637	3.824	3.95545	0.173892	0.00599745	0.133297	0.161765	0.620183	0.447535	3.34204	3.63773	0.118523	2.03199	0.0783198	0.767727	0.283953	3.75107	1e-06	4
21	λ	kni	2.21873	3.59882	2.62599	4.98983	1.68725	4.91374	1.63778	4.1876	1.81394	1.50009	1.26626	1.57136	1.45784	0.784763	1.72401	1.77001	3.70707	1.90168	2.11188	1.74921	0.5	5
22	EQ	kni	0.992476	0.996294	0.998575	0.14045	0.000559112	0.000269561	0.947939	0.989193	0.77951	0.994877	0.943988	0.98174	0.997935	0.202122	0.987821	0.852688	0.0275482	0.99876	0.998995	0.997949	0	1
23	A	Kr	0.169943	0.0279078	0.0151535	0.141346	0.704674	1.27118	0.053793	0.192754	0.0842407	0.116661	0.0705362	0.140436	0.0188568	0.108173	0.0321614	0.0558514	0.154874	0.419414	0.679882	3.9752	1e-06	4
24	λ	Kr	2.14362	3.01201	4.48202	1.9073	1.23368	1.66241	2.25391	4.83963	1.50144	4.86796	1.13704	4.5825	4.676	4.90364	4.8721	4.79883	4.03966	4.97895	2.59075	4.99772	0.5	5
25	EQ	Kr	0.441155	0.99594	0.959546	0.362623	0.962923	0.99813	0.985786	0.226083	0.930511	0.677284	0.988256	0.997179	0.923714	0.781353	0.561019	0.994687	0.999258	0.54771	0.999897	0.253478	0.039	1
26	A	tll	1.16325	0.893516	0.204902	1.84692	3.7752	3.5107	3.81328	2.59534	3.46481	0.629732	1.30694	3.484	3.88276	3.95567	0.580658	3.98165	3.96462	3.98986	2.10005	3.99759	1e-06	4
27	λ	tll	0.773091	1.08114	2.36498	1.55723	0.918985	4.2509	0.914002	3.13887	1.27505	4.67733	0.572021	4.98614	0.931348	2.19668	3.97897	1.87344	4.16165	0.935801	4.94018	4.85735	0.5	5
28	EQ	tll	0.987412	0.565144	0.178187	0.00718578	0.716879	0.0130919	0.611065	0.0144573	0.0079715	0.0438779	0.974002	0.0638063	0.695421	0.116453	0.0358865	0.200857	0.0565815	0.980613	0.126556	0.999141	0	1
29	β		0.0396013	0.0337007	0.0208907	0.0402483	0.0405032	0.154481	0.021428	0.0736464	0.0234085	0.426572	0.107608	0.0264678	0.0919569	7.19419	0.0303316	0.0365243	0.0205988	0.266385	664.71	156.249	0.01	100
30	θ		24.9553	24.9401	24.9879	15.795	24.7594	24.9729	24.2788	24.9845	24.9477	24.9621	24.9779	13.0291	24.9328	10.9464	24.7345	21.001	24.8577	24.9864	15.3574	11.415	5	25
31	DC		109.822	137.649	166.488	100.822	168.306	100.069	177.721	199.695	100.516	187.196	118.864	175.626	103.811	101.079	198.707	185.448	148.738	166.854	100.08	100.016	50	200
32	scale		0.296448	0.907467	0.613689	0.290175	0.236013	0.603148	0.414587	0.439918	0.119132	1.18584	0.0489158	0.630996	1.28459	0.900781	0.895084	1.19756	1.92909	1.00102	2.49051	2.49992	0.048	2.5
	Score		0.0332517	0.0339376	0.0345292	0.0346013	0.0348395	0.0354988	0.0368255	0.036934	0.0375272	0.0384295	0.0395617	0.0428852	0.0433931	0.0434787	0.0434852	0.0463286	0.0488301	0.0517708	0.0566686	0.121989
	Parameter Correlation to Model #12 (Spearman rho)		0.722874	0.718109	0.769428	0.728739	0.813783	0.802786	0.706378	0.820015	0.71261	0.796188	0.804985	0.75	0.797287	0.777859	0.69978	0.780792	0.804252	0.856672	0.722141	0.482038
Description: To test for the possibility of overfitting, we scrambled the DNA sequence of the locus. Here we report the parameters obtained in the 20 fits, sorted in order of best to worst score. We also include the search space for each parameter, the score of that model and the correlation with the best fit to non-scrambled data. Annealing parameters were set to λ=0.0001, κ=1.6e-4.

## Sheet: Repeat
			Parameter Values for Model Number
	Parameter	TF	27	74	52	22	53	12	77	61	15	48	76	78	21	49	70	5	1	14	59	36	57	58	11	71	44	68	3	8	69	80	20	2	9	66	7	37	32	16	45	23	40	42	51	26	18	56	41
1	A	bcd	0.851071	1.0906	0.937673	0.971694	0.998997	0.199738	3.99344	3.96146	2.5374	0.0505159	3.99957	3.99884	3.95896	3.91847	2.16639	3.96532	3.95281	3.93774	3.9899	3.90818	3.99579	2.28281	3.94089	0.0927476	0.0863343	0.0622626	0.111041	0.313168	0.270573	0.301649	0.286366	0.244051	0.320621	0.468237	3.99884	3.98447	0.990559	0.724375	3.62052	0.0133496	0.0138043	0.246808	0.317294	0.321535	0.302511	3.90102	0.466696
2	λ	bcd	1.07186	1.04177	1.08027	1.17578	1.91175	3.05363	0.967978	0.764504	1.13737	4.78742	1.70261	1.08024	0.946264	1.07496	0.915756	0.771225	0.563268	0.951036	0.98415	2.68614	0.99816	0.833257	0.923724	4.9565	4.99433	4.96756	4.89347	1.53241	1.60073	1.53904	1.57248	1.62481	1.53842	1.42259	1.65295	1.67126	2.11047	1.16459	0.500789	4.96711	4.98132	4.97328	4.998	4.98944	4.99489	3.31702	1.14679
3	EA	bcd	1.72925	1.82782	1.55746	3.53444	2.22299	1.28239	3.15568	7.8919	3.275	1.51074	0.00063159	5.00865	3.92087	1.46645	0.040571	1.14799	0.558986	0.0270731	0.00683301	1.38272	0.000277576	2.12634e-05	0.0247405	0.00487604	0.00119013	7.95291e-06	0.0154214	0.00133377	0.00527232	0.0191404	0.0369444	0.023294	0.0447608	0.0148337	0.00310284	0.00522525	0.00225257	0.00127848	13.4903	5.66272	5.52156	0.00154919	1.77506	1.73313	1.78053	0.00265357	0.00876574
4	EC	bcd	0.896822	0.805207	0.80421	0.439036	0.109334	0.100079	0.411839	0.975262	0.100176	0.100765	0.168168	0.102428	0.995987	0.920033	0.990176	0.999678	0.996566	0.999491	0.861563	0.54656	0.813074	0.682659	0.608743	0.235819	0.233676	0.2854	0.249514	0.998002	0.998971	0.995908	0.997805	0.998656	0.993594	0.966491	0.613065	0.609572	0.252237	0.998931	0.100695	0.213033	0.204865	0.10042	0.107133	0.1003	0.10077	0.100151	0.999289
5	ω	bcd	995.266	982.748	996.276	937.062	82.9666	984.159	999.255	0.0455422	904.356	990.981	996.761	907.205	645.138	928.932	910.996	430.723	167.241	291.428	6.97998	0.000120835	13.4501	991.301	953.399	986.536	985.891	612.583	994.863	960.286	987.69	995.336	949.185	987.268	995.868	911.089	999.116	999.621	981.523	753.737	14.9876	995.214	964.848	996.755	970.713	980.212	984.057	999.758	983.39
6	A	cad	1.00128	0.915637	0.923114	3.95833	3.93071	3.99018	0.576696	0.77543	3.93232	0.613417	0.0502814	3.9925	3.95032	3.80721	0.798513	3.967	2.09005	0.0127551	1.01525	3.97066	0.973807	3.94409	0.518983	0.285479	0.285974	1.03469	0.502845	0.0471403	0.0455225	0.0500814	0.0513358	0.0523423	0.0525354	0.0257975	0.217089	0.215297	0.263427	0.138279	0.129995	0.364819	0.367971	0.000985041	3.95868	3.95952	3.93398	5.5447e-06	2.55409
7	λ	cad	0.500067	0.500522	0.500125	0.500266	0.999232	1.05777	2.62086	2.05785	1.08125	2.02799	2.61956	1.23158	1.44858	1.25469	1.81527	0.723578	0.765904	3.23208	0.500124	3.00003	0.500228	0.810402	0.687656	1.71481	1.72205	1.29683	1.48712	2.63212	2.75301	2.49055	2.54077	2.55929	2.6368	4.75233	0.596981	0.610153	0.704229	1.7564	0.764075	0.500318	0.500779	2.80387	0.68724	0.684638	0.68504	2.83466	0.507858
8	EA	cad	0.214172	0.143154	0.148398	3.71538	0.000962915	0.0395282	0.108298	0.000219554	0.000972644	0.00201906	0.139075	0.000879344	0.000560156	0.000452157	1.56609e-06	1.96293	0.0225394	0.000904501	0.000525201	0.276475	0.00132924	0.00184084	0.00446956	2.81094	2.76585	1.93066	2.86611	2.65686e-05	0.000475113	0.00209064	6.07408e-06	0.00222269	0.00283529	0.00453987	19.7945	20.1927	12.5735	0.000570615	0.00176332	0.514768	0.444733	0.22842	2.53196	2.48202	2.56689	3.78943	19.4529
9	EC	cad	0.30418	0.304263	0.305038	0.171803	0.100449	0.197171	0.123941	0.100239	0.1007	0.196043	0.12833	0.154816	0.151216	0.124551	0.100211	0.118687	0.110485	0.122014	0.396962	0.118509	0.410283	0.18049	0.429919	0.105094	0.101573	0.105166	0.103221	0.100184	0.100096	0.100019	0.100001	0.100245	0.100143	0.100019	0.822637	0.81314	0.27568	0.23252	0.309519	0.999878	0.999214	0.108514	0.100011	0.100034	0.100313	0.275359	0.100084
10	A	dst	0.217609	0.313954	0.355728	3.94472	1.14017	3.93062	3.98705	1.40877	3.77079	3.9978	1.63128	3.8212	3.89255	3.95927	3.96534	3.92436	3.85301	0.722917	3.99272	2.17069	0.731607	3.90373	0.164514	0.111276	0.135439	2.16069	0.986528	3.96235	3.98725	3.96863	3.92388	3.97277	3.99189	2.63978	2.33161	3.25435	3.88385	3.73692	2.10661	3.98637	3.9889	3.80165	0.948945	1.11164	1.0089	1.96947	0.0021084
11	λ	dst	3.01029	2.71784	2.70991	0.995559	3.94595	1.9365	1.14218	1.32457	3.68805	1.25937	2.29449	1.1166	1.05172	1.04266	1.08093	0.907108	0.705336	1.99823	1.82122	0.760096	2.37831	4.98799	2.5348	2.47487	2.30529	2.17749	2.22891	1.76292	1.76492	1.75351	1.75368	1.7368	1.76491	1.87317	1.13598	1.09605	1.63674	1.754	2.79971	4.99311	4.99116	1.63764	2.27556	2.24859	2.24906	1.8472	4.99323
12	EA	dst	3.484	3.49092	3.37434	14.3758	1.90143	2.49979	13.3704	12.4976	1.93046	9.72594	2.51082	13.9457	18.0541	17.6807	15.6225	21.1017	23.9007	8.15994	3.1353	24.9964	2.98852	1.43666	8.87882	8.81293	9.29553	4.66618	4.188	7.31499	7.27	7.44405	7.4906	7.82392	7.31394	6.82232	24.9867	24.9773	5.68138	7.98822	3.14277	1.68199	1.68702	22.0355	10.92	10.4684	11.0403	18.1195	24.7785
13	A	hb	0.117141	0.105351	0.102983	0.433116	0.26458	0.192666	0.410132	0.263391	0.309348	0.70601	0.0668153	0.295124	0.480714	0.286827	0.111426	0.082336	0.0689149	0.223453	2.06681	2.8831	2.26558	0.934376	2.7322	1.7457	1.70838	3.94195	2.28313	3.93957	3.94499	3.95988	3.83968	3.83638	3.99004	3.99581	3.77491	3.97086	1.87914	3.85867	1.09223	0.177622	0.176764	0.528914	1.07019	1.08425	1.09564	0.94334	3.99812
14	λ	hb	2.49685	2.59203	2.70833	1.44675	1.49321	3.67584	2.28116	2.50173	1.44594	2.02256	4.9998	2.62188	2.21303	2.49238	3.50657	3.58986	4.9517	1.97437	4.99876	2.93461	4.99953	4.94509	4.62111	4.99877	4.97693	3.8419	4.98982	1.98543	1.98598	1.97242	2.00764	2.02429	2.00616	1.97439	4.8272	4.79896	4.99469	3.74679	4.98686	4.99772	4.98748	4.99074	4.99515	4.99667	4.95518	3.08363	4.99932
15	EQ	hb	0.999916	0.997258	0.997577	0.997274	0.999548	0.994353	0.998924	0.994636	0.997943	0.997278	0.997446	0.990343	0.999492	0.998751	0.999278	0.999694	0.998939	0.997812	0.999993	0.998893	0.999957	0.999781	0.999876	0.999389	0.999187	0.999762	0.998984	0.999795	0.999947	0.999824	0.999798	0.999781	0.99989	0.999644	0.999052	0.998508	0.99882	0.99926	0.999722	0.999443	0.998931	0.999261	0.999677	0.998913	0.999627	0.999727	0.999589
16	EA	hb	19.7801	20.5982	21.5323	24.6042	0.126788	4.13363	8.29291	14.458	0.00601478	5.23166	22.658	11.7762	7.15496	15.4086	20.3487	24.969	24.8896	24.7099	24.9776	7.34197	24.9979	24.9872	24.9988	24.988	24.994	24.2527	24.9734	18.99	18.5679	18.7954	18.4907	18.6064	18.3194	19.2555	10.4829	10.6436	20.5173	24.8326	24.9124	24.9575	24.9858	0.127765	0.00151938	0.166977	0.0454573	0.152903	14.9371
17	A	gt	1.18379	1.20266	1.18657	0.142888	1.66571	0.178696	3.98262	3.96597	0.0767102	0.278143	0.0480689	3.97356	3.94607	2.79055	2.10927	1.15168	3.79231	3.39352	0.940349	1.41223	1.18459	3.28987	0.430397	0.76717	0.624965	3.27436	0.466253	0.828303	0.836997	0.840746	0.817935	0.774533	0.836332	0.963396	0.113945	0.120258	1.30361	0.463578	3.99534	0.254887	0.249002	3.98321	2.31288	2.38815	2.47675	1.1066	0.197226
18	λ	gt	1.33973	1.33125	1.35175	2.18681	1.36684	2.04227	0.896478	0.867125	4.98212	1.62584	4.45768	2.29237	2.14123	2.60535	0.82363	1.34024	0.951656	1.4348	4.98811	3.44392	4.99696	0.922904	4.87764	4.37038	4.72887	1.63018	4.92663	4.99267	4.9949	4.93466	4.99432	4.98654	4.96984	4.85908	4.9905	4.9718	2.10608	4.97144	1.09016	1.93475	1.94188	1.86415	2.35253	2.32696	2.30825	3.88548	4.99141
19	EQ	gt	0.992548	0.990169	0.972878	0.996864	0.9934	0.995858	0.997851	0.983935	0.999972	0.942504	0.997198	0.132313	0.048054	0.0715025	0.741212	0.77606	0.727207	0.99786	0.163168	0.518384	0.153041	0.999529	0.265957	0.462145	0.462011	0.991126	0.582906	0.259628	0.258776	0.259744	0.258895	0.263185	0.258668	0.253731	0.999036	0.996942	0.998391	0.322784	0.91207	0.999722	0.999277	0.999964	0.813999	0.813546	0.816044	0.932973	0.365793
20	A	kni	3.25465	3.33639	3.5205	1.13857	1.16308	3.8223	1.91699	2.05563	1.11745	2.7436	3.56787	1.94107	0.884526	1.23275	1.51617	1.51355	0.810604	3.99207	0.078247	2.4752	0.115079	0.0213668	0.103241	0.00819799	0.00812444	0.0206744	0.0100607	0.0132125	0.0135101	0.0126762	0.0137413	0.0137849	0.0131897	0.0138914	0.00833315	0.0085444	0.00936988	0.020386	0.00733199	3.25828	3.26413	0.0199342	0.0178123	0.0176058	0.0177458	0.0266331	0.0554451
21	λ	kni	0.966419	0.95549	0.95315	1.09819	1.07809	0.885962	0.96399	0.95017	1.11611	0.937464	0.900817	0.859326	1.01932	0.940654	0.88019	1.01257	1.12476	4.65945	1.55241	4.96427	1.38472	4.95182	2.87112	4.96215	4.96031	4.13909	4.99104	4.99879	4.99912	4.99534	4.99428	4.99986	4.99885	4.99315	4.99577	4.98073	4.99979	4.57117	4.99748	4.96569	4.9828	4.99738	4.9897	4.99599	4.98483	4.28136	4.5818
22	EQ	kni	0.999609	0.999729	0.999844	0.998635	0.99992	0.999467	0.999591	0.996371	0.999717	0.999499	0.999858	0.998261	0.997668	0.986795	0.993309	0.995185	0.984774	0.0885821	0.995419	0.000103601	0.975804	0.224411	0.281844	0.999079	0.986563	0.937174	0.999323	0.732686	0.720659	0.75698	0.718276	0.738997	0.743903	0.682233	0.998719	0.997234	0.99958	0.654425	0.987265	0.000161842	0.000359687	0.996314	0.990498	0.997995	0.998222	0.999854	0.998231
23	A	Kr	0.173295	0.177296	0.184646	0.0942722	0.477839	0.113908	0.00489917	0.00675559	1.33718	0.00768954	0.51751	1.40799	0.0552406	0.231582	0.391876	0.0104163	0.00849316	0.0402799	0.0860263	0.519677	0.178559	0.0169887	0.0110408	0.0308234	0.0303578	0.0340908	0.0529301	0.0255155	0.0261034	0.0243887	0.0266156	0.0264919	0.0262277	0.0201986	0.0968874	0.0959547	0.0335521	0.0200601	0.0395319	1.48297	1.45	0.0302067	0.029711	0.0297765	0.0297052	0.0593325	0.0228058
24	λ	Kr	4.99506	4.97894	4.94583	4.62295	4.45636	4.9966	4.99642	3.29071	4.97121	3.18088	2.08634	1.06525	2.08206	1.97274	2.18988	4.75388	4.98413	4.53674	2.33849	1.67838	1.76155	3.10039	4.99775	4.9887	4.99462	4.45107	3.43499	4.99911	4.99684	4.99059	4.98424	4.99716	4.9958	4.99625	3.59137	3.56699	3.00285	4.98045	4.61292	1.08909	1.08944	4.99935	4.97702	4.9744	4.98144	4.98362	4.99793
25	EQ	Kr	0.0429883	0.0378515	0.0433242	0.0708033	0.141017	0.0556585	0.676479	0.977964	0.134045	0.994784	0.135504	0.997719	0.989118	0.311275	0.0612803	0.534621	0.763885	0.302526	0.39386	0.999327	0.390701	0.998404	0.996251	0.827438	0.826213	0.996942	0.99819	0.694746	0.687097	0.714548	0.679401	0.687684	0.6997	0.835677	0.426723	0.438092	0.996323	0.996442	0.548598	0.99842	0.999886	0.975453	0.998526	0.999265	0.99969	0.696231	0.557966
26	A	tll	0.755972	0.719092	0.922855	0.148652	1.13449	0.400384	0.500784	0.294405	1.01407	0.0296016	1.04801	0.205491	0.169198	0.135595	0.269973	0.210649	0.141203	1.09283	0.0603255	0.700357	0.0581459	0.0855223	0.550726	0.657373	0.408015	3.97985	0.314785	1.6012	1.66437	1.46413	1.22191	1.58252	1.51484	2.04711	0.056812	0.0654299	0.905819	1.07571	0.425038	3.989	3.99292	3.99659	3.98489	3.97856	3.98652	3.98786	0.206041
27	λ	tll	0.842135	0.813896	0.807916	1.66165	1.01424	1.31836	0.944711	1.05757	1.09594	1.86102	0.901679	1.36693	1.14954	1.30274	1.14769	1.14496	1.35042	4.99152	1.2915	1.20242	1.27916	1.14341	0.944207	3.15558	3.84838	1.35326	4.76086	0.941565	0.967958	0.946343	0.978011	0.963761	0.951944	0.745389	4.70545	4.55296	0.980252	0.864806	1.17047	2.02472	2.00213	0.798277	1.24306	1.2328	1.23555	0.925974	4.4909
28	EQ	tll	0.861522	0.999659	0.916748	0.323798	0.195922	0.205873	0.952402	0.981131	0.280345	0.96943	0.636042	0.44464	0.883239	0.701224	0.815775	0.979343	0.783888	0.000143711	0.998743	0.683013	0.99287	0.999877	0.998923	0.036425	0.0395167	0.12496	0.0535843	0.429507	0.387704	0.444832	0.449451	0.408727	0.427628	0.835424	0.255961	0.243159	0.81356	0.942284	0.502509	0.0595097	0.0608923	0.999906	0.206589	0.210637	0.212634	0.529272	0.096274
29	β		0.3816	0.725943	1.5873	0.0622265	3.0846	0.0232805	0.0525822	0.0386765	0.564296	0.0271406	0.0524596	0.0308325	0.035472	0.0347116	0.0290893	0.0226054	0.020575	0.122454	0.10458	0.219467	0.270593	0.0306275	1.48709	0.0416223	0.556399	0.640881	0.829775	1.94717	0.304934	0.152272	0.859692	4.33926	0.195432	0.429568	0.258189	21.0943	0.401221	0.122805	1.1634	0.0581502	0.112727	0.748883	0.146768	0.197721	0.298164	7.63405	2.98923
30	θ		24.9974	24.9965	24.9987	24.9857	24.9924	24.9787	24.9879	24.9221	24.9821	24.9911	24.9981	24.9841	24.9381	24.951	24.9807	24.8903	13.5361	24.9765	24.9891	22.8012	24.9965	24.9958	24.8983	24.9851	24.9662	24.9884	24.9886	24.9956	24.9941	24.9894	24.9996	24.9756	24.994	24.9687	24.9283	24.9222	24.9814	24.9922	24.9978	24.9885	24.9829	24.9959	24.9804	24.9579	24.9827	24.9992	24.9922
31	DC		100.854	100.241	100.009	100.073	104.205	177.869	127.748	115.501	100.319	123.085	123.476	100.342	122.48	100.562	100.298	158.021	140.884	191.707	100	123.068	100.015	100.902	100.063	158.249	161.134	144.821	168.433	100.214	100.126	100.362	100.012	100.26	100.018	100.205	146.155	144.505	178.561	100.696	199.351	101.06	100.96	100.1	100.366	100.049	100.997	100.15	185.032
32	scale		0.160476	0.156749	0.15674	0.28574	0.0483003	0.0481539	0.0941818	0.153608	0.0887121	0.113177	0.105597	0.135514	0.0655484	0.121715	0.177085	0.455955	0.460242	0.169275	0.0850581	0.0480972	0.0851565	0.0480916	0.429069	0.510036	0.514106	0.742067	0.677313	0.709079	0.705136	0.723241	0.718955	0.743783	0.712575	0.635105	0.580258	0.583009	0.730177	0.722775	0.386246	0.466236	0.47346	0.787956	1.00203	0.988055	1.00667	0.720688	0.812699
	Score		0.011129	0.0111447	0.0111659	0.011387	0.0115817	0.0115925	0.0116627	0.0116729	0.011769	0.01196	0.0121901	0.0127898	0.0129794	0.0129904	0.013675	0.0143503	0.0154988	0.0183558	0.020469	0.0210494	0.0213181	0.0221159	0.0256949	0.0260433	0.0260949	0.0261001	0.0267569	0.0267848	0.0267905	0.0267961	0.026806	0.0268106	0.0268135	0.0269071	0.0269873	0.0270093	0.0270918	0.0274475	0.0279698	0.0283673	0.0283747	0.0288465	0.0298231	0.029828	0.0298318	0.0301993	0.0302375
	Parameter Correlation to Model #12 (Spearman rho)		0.969208	0.968842	0.924487	0.795088	0.769795	0.853006	0.908724	0.81415	0.715543	0.804985	0.832111	0.834311	0.871701	0.862537	0.869868	0.878299	0.892595	0.865103	0.779326	0.657625	0.803152	0.794355	0.781158	0.756965	0.715176	0.684751	0.645894	0.682918	0.722141	0.745601	0.70088	0.672287	0.75	0.715543	0.649927	0.575513	0.693182	0.765029	0.782625	0.768328	0.766129	0.67632	0.701246	0.728739	0.685117	0.620235	0.679985
Description: To test for homogeneity of parameter values, we repeated the optimization process 80 additional times. Here we report the parameters obtained in the 80 fits, sorted in order of best to worst score. We also include the search space for each parameter, the score of that model and the correlation with the previous best fit. Annealing parameters were set to λ=0.0001, κ=1.6e-5.
[truncated: 35 more columns]

## Sheet: Repeat Chromatin
			Parameter Values for Model Number
	Parameter	TF	2	70	28	52	73	47	15	18	43	55	20	63	1	27	72	16	12	54	49	69	77	45	51	42	56	11	30	24	22	13	48	6	7	78	61	29	66	10	75	44	17	32	21	41	31	5	76
1	A	bcd	3.93913	3.86601	3.98521	3.98672	0.257833	3.96945	0.106481	3.9845	3.90531	3.84739	2.5104	0.102104	0.490251	2.98638	0.276278	0.648815	2.41845	1.88621	3.71619	3.85493	1.74604	2.07847	1.96771	2.39542	2.54907	1.92611	3.29025	2.63739	2.05109	1.77368	2.19764	3.62849	2.82359	3.30544	2.74905	2.79167	1.77612	2.42815	1.49871	3.43162	1.34462	2.54368	1.76515	1.45003	2.82248	1.26367	3.1815
2	λ	bcd	0.953667	0.935495	0.962589	1.3242	1.31294	1.38907	1.31735	1.18519	0.573928	0.573332	0.679647	1.10953	0.856287	0.601938	1.18259	0.842196	0.666567	0.747595	0.508599	0.503633	0.507906	0.524322	0.501248	0.500066	0.510145	0.501374	0.516586	0.502111	0.505528	0.503819	0.517959	0.50025	0.509335	0.503527	0.501153	0.509273	0.503389	0.505081	0.503831	0.508816	0.514772	0.507714	0.501505	0.510401	0.502684	0.50607	0.509096
3	EA	bcd	0.00973074	0.00278026	0.000302954	0.000256971	2.90323	0.00254871	0.157147	1.49139	1.43844	1.31846	1.98413	0.257792	0.2299	0.0338661	0.501959	0.113447	0.0967107	0.0176444	7.71515	7.74417	10.7728	9.61578	10.3856	9.05176	9.20247	10.2004	6.59476	8.85101	10.4833	11.026	9.74543	8.51907	9.09608	8.92219	9.51608	8.47085	10.4793	9.94318	9.76671	7.43337	11.0463	5.99347	11.4921	9.21223	8.78508	12.3552	5.08383
4	EC	bcd	0.989002	0.999731	0.965186	0.996732	0.990272	0.992978	0.991439	0.997666	0.993616	0.987916	0.619483	0.772294	0.779285	0.639239	0.812064	0.831886	0.808918	0.600301	0.10813	0.118285	0.112273	0.127318	0.133022	0.10786	0.106006	0.108238	0.175088	0.10424	0.153607	0.138017	0.112052	0.123741	0.14839	0.109083	0.101676	0.104268	0.126022	0.121289	0.167986	0.136762	0.148229	0.151055	0.108349	0.142499	0.126431	0.180689	0.159545
5	ω	bcd	995.636	911.841	989.647	994.144	963.684	999.767	992.611	998.379	999.868	999.992	991.156	675.876	310.435	912.538	227.512	413.678	61.0812	52.3151	4.37146	3.5601	10.7083	10.454	7.85084	84.7035	10.6944	55.0735	193.955	90.4435	1.00627	19.0153	10.626	23.4258	26.8741	22.0199	18.4972	74.4604	110.779	4.07754	225.973	136.874	58.9573	611.876	10.4582	335.468	116	19.5464	765.797
6	A	cad	0.181453	0.179165	0.179646	2.84885	0.738841	1.10989	2.06544	3.97916	2.27505	2.46265	1.86217	7.78701e-06	2.21032e-06	6.81322e-05	0.0150435	7.15365e-06	0.000296593	2.30649e-05	0.124753	0.111176	0.128086	0.131492	0.123408	0.135259	0.132625	0.121582	0.134635	0.125844	0.136582	0.139876	0.129517	0.130918	0.122747	0.129242	0.136179	0.125775	0.142031	0.124296	0.126437	0.127479	0.132594	0.1111	0.111088	0.120966	0.126138	0.135323	0.119186
7	λ	cad	0.563404	0.561763	0.681741	0.512185	0.500727	1.01271	0.850133	0.528337	0.800167	0.797181	0.515501	1.81303	0.658086	0.744219	0.516151	2.41577	0.583708	2.43086	0.500796	0.50088	0.506663	0.506021	0.512586	0.503505	0.501103	0.517456	0.500487	0.505094	0.512772	0.505992	0.509614	0.514886	0.506228	0.519308	0.500894	0.502773	0.500398	0.518351	0.505742	0.533116	0.508595	0.52326	0.544634	0.513095	0.524063	0.50612	0.510913
8	EA	cad	0.0182401	0.0065911	0.00485919	0.00367141	15.4046	1.09427e-05	0.00103416	6.51501	0.000235866	0.00152096	0.00195398	0.774109	2.71916	7.64467	22.2583	14.6192	5.442	23.4753	0.110264	0.110204	0.000652972	0.00153217	0.0373956	0.0368787	0.0163374	0.0272698	0.00387689	0.0111676	0.00921235	0.00384031	0.0227192	0.000590386	0.0318127	0.00406879	0.0426568	0.0935708	0.0629968	0.131496	0.0114893	0.0153737	0.0023236	0.00127898	0.0220057	0.00139963	0.122666	0.00333844	0.00914299
9	EC	cad	0.770456	0.784765	0.518734	0.231952	0.385844	0.100773	0.172349	0.243348	0.229603	0.208383	0.318128	0.817032	0.930831	0.923003	0.180015	0.522195	0.330813	0.235254	0.663379	0.699145	0.806417	0.805558	0.815289	0.809116	0.80773	0.820287	0.803388	0.814038	0.804176	0.802416	0.819828	0.801191	0.834662	0.812283	0.81861	0.825899	0.797631	0.815884	0.821607	0.804926	0.806927	0.844301	0.825708	0.837553	0.801656	0.821194	0.84853
10	A	dst	0.494746	0.37062	1.76021	3.32566	0.938366	0.244513	1.03268	0.838198	2.59516	1.41508	0.714504	0.11218	0.198792	0.309683	0.297878	0.623384	0.80261	0.738846	3.992	3.86805	3.91229	3.65972	3.77997	3.98594	3.33065	2.91155	3.94685	2.29357	2.29963	1.98389	1.608	1.67243	1.39595	1.04396	1.70904	1.37489	0.839486	0.658639	3.40819	2.22322	3.97665	3.69294	0.561333	3.3919	0.415033	2.49239	3.94198
11	λ	dst	2.33094	2.44979	2.04517	2.15423	0.83371	4.23492	2.63858	0.73756	2.34262	2.67807	3.49773	2.34178	2.13941	2.1236	2.10878	1.88435	1.83121	1.86154	2.64503	2.65843	2.58174	2.59967	2.56734	2.57555	2.63764	2.70906	2.5618	2.8333	2.83437	2.93845	3.0676	3.02571	3.17633	3.43953	3.0393	3.18542	3.67575	3.92367	2.59691	2.82628	2.53387	2.55143	4.16606	2.59603	4.69257	2.77607	2.54515
12	EA	dst	4.35711	4.50847	3.26547	2.8285	24.8469	2.77744	2.02013	20.7295	1.8753	1.81934	1.54322	24.9905	24.8422	20.6261	24.9738	21.6997	20.5145	21.4595	2.24757	2.25631	2.32189	2.32758	2.33683	2.32517	2.335	2.34033	2.33538	2.31924	2.3424	2.32645	2.33469	2.33723	2.31092	2.31097	2.32516	2.31133	2.29011	2.28082	2.43489	2.38852	2.42843	2.44192	2.28124	2.43903	2.26558	2.3947	2.437
13	A	hb	0.0546338	0.0553209	0.0959949	0.254753	0.419822	0.483907	0.0912399	0.676583	0.096277	0.0988954	0.0482616	0.191238	0.209645	0.242833	0.395235	0.262276	0.260306	0.297714	1.64961	1.59117	1.38356	1.39544	1.36301	1.42232	1.39186	1.3564	1.40583	1.36841	1.47627	1.47041	1.43232	1.42044	1.382	1.46088	1.45804	1.39756	1.48306	1.42483	1.37363	1.42647	1.39989	1.31786	1.4114	1.37107	1.43651	1.44903	1.37416
14	λ	hb	4.99637	4.99356	4.99619	1.85119	1.71933	1.50688	2.98799	1.68028	3.18359	3.12111	4.99335	1.79591	1.81636	1.78515	1.64672	1.80433	1.82321	1.7628	4.95864	4.99927	4.9975	4.97522	4.92164	4.97405	4.98593	4.97622	4.98205	4.96145	4.97344	4.99164	4.988	4.98516	4.99701	4.98285	4.95136	4.9691	4.99211	4.97094	4.98453	4.99959	4.98599	4.99024	4.96063	4.99464	4.9902	4.9923	4.98205
15	EQ	hb	0.723534	0.732932	0.39186	0.955299	0.998392	0.994045	0.995769	0.99408	0.999901	0.999995	0.998637	0.999641	0.999452	0.999828	0.997505	0.999585	0.999797	0.99988	0.999083	0.995638	0.999734	0.999351	0.998097	0.996486	0.999973	0.997336	0.994026	0.998647	0.999776	0.99894	0.998186	0.999307	0.999468	0.999749	0.999136	0.999938	0.998674	0.998995	0.999574	0.99966	0.999333	0.999557	0.99642	0.999043	0.997298	0.996763	0.998876
16	EA	hb	13.9971	14.4689	9.36915	12.7316	10.2291	17.6215	21.6946	12.0032	13.4597	14.5302	15.6155	24.1001	21.4561	15.6936	10.0742	24.3132	21.8459	23.9686	24.9681	24.8966	24.9462	24.9827	24.8025	24.6306	24.9269	24.8932	24.9361	24.6728	24.6958	24.7887	24.8466	24.8358	24.9315	24.9201	24.9127	24.7701	24.9389	24.9189	24.8706	24.7046	24.8485	24.8983	24.9251	24.9977	24.8839	24.8071	24.9935
17	A	gt	0.0291802	0.029334	0.0968555	0.151439	0.0242242	0.113752	3.90003	3.99534	3.94121	3.96442	2.48836	0.048092	0.0568761	0.0620179	0.0757425	0.0690239	0.0697711	0.0714453	1.5093	1.49744	1.51913	1.56137	1.65733	1.65444	1.51701	1.4884	1.58009	1.57045	1.58439	1.51925	1.48218	1.69377	1.53845	1.66013	1.62102	1.42801	1.48944	1.52066	1.38891	1.53399	1.3535	1.35981	1.53257	1.45345	1.59723	1.38669	1.2792
18	λ	gt	4.97812	4.99533	4.99728	4.99992	4.9423	4.99223	1.12918	3.12917	1.30887	1.32527	1.22213	4.97903	4.9105	4.94065	4.99412	4.96867	4.91844	4.94614	1.09873	1.10803	1.09665	1.0863	1.0703	1.07868	1.09907	1.09956	1.07867	1.08611	1.08856	1.09989	1.09839	1.07427	1.0879	1.07891	1.0831	1.09881	1.09169	1.08958	1.1304	1.10642	1.13653	1.12859	1.08772	1.12218	1.07316	1.12541	1.14661
19	EQ	gt	0.991033	0.996204	0.370816	0.352978	0.996058	0.548496	0.000194782	0.257534	0.000164639	0.000109635	0.0156205	0.999332	0.996909	0.997155	0.9987	0.999725	0.999325	0.998504	0.995048	0.999313	0.999202	0.99735	0.99744	0.999868	0.99579	0.999167	0.997131	0.997922	0.999326	0.999024	0.999724	0.995579	0.996216	0.999965	0.995606	0.999807	0.99982	0.99928	0.998507	0.999165	0.998911	0.999187	0.996742	0.998053	0.999991	0.998493	0.998273
20	A	kni	3.88124	3.94794	3.84942	2.86	2.96944	2.57729	0.45911	2.30226	0.459723	0.431215	0.381223	3.99108	3.96907	3.99151	3.99886	3.97414	3.97629	3.99817	0.0836845	0.0890888	0.0479459	0.0455986	0.0429278	0.0483749	0.0454423	0.0414473	0.0433546	0.0416813	0.0458899	0.0468612	0.0403743	0.0421037	0.0389505	0.0439206	0.03921	0.0386158	0.0391059	0.039133	0.0464639	0.0484227	0.0489872	0.0442163	0.0395326	0.0453886	0.0376308	0.0475267	0.0447842
21	λ	kni	0.940856	0.944545	0.899177	0.962804	1.17369	0.974411	1.43939	1.07967	1.42777	1.44164	1.40911	3.40985	3.48227	3.64338	3.58424	3.73043	3.7913	3.76615	4.99934	4.99071	4.99143	4.98954	4.99827	4.99286	4.99967	4.99636	4.99117	4.99923	4.99165	4.97944	4.97575	4.98772	4.98462	4.98871	4.98609	4.99856	4.98359	4.99231	4.98431	4.97563	4.94072	4.96938	4.99795	4.97148	4.98979	4.98901	4.98219
22	EQ	kni	0.999912	0.999931	0.999931	0.999236	0.999314	0.999756	0.999775	0.999881	0.99875	0.999292	0.998412	0.190497	0.205763	0.209252	0.236128	0.217868	0.21471	0.223017	0.156055	0.150754	0.201664	0.206754	0.212244	0.200023	0.208136	0.221425	0.213345	0.218844	0.209607	0.208878	0.230165	0.220209	0.232022	0.21673	0.231058	0.235848	0.23833	0.233424	0.211119	0.203525	0.204957	0.216739	0.231602	0.214267	0.240943	0.209268	0.218877
23	A	Kr	0.284584	0.291615	0.665092	0.30969	0.00951505	0.4706	0.120131	0.237505	0.078989	0.0855607	0.0971235	0.02296	0.0261906	0.0316911	0.0272476	0.0380125	0.0417356	0.0390767	0.0321821	0.0351636	0.0268333	0.0247548	0.0238916	0.0250787	0.0240982	0.0243549	0.0243509	0.0255326	0.0237014	0.0235147	0.0228277	0.0258871	0.0252718	0.0255999	0.0227105	0.0257161	0.0206018	0.0238153	0.0235799	0.0231282	0.0242192	0.0232811	0.0244135	0.0227306	0.0238014	0.0235422	0.0237197
24	λ	Kr	4.99566	4.99031	2.44789	2.98807	4.97303	2.96325	3.29754	4.99587	4.87945	4.86837	4.50711	4.7492	4.97933	4.93132	4.97332	4.89628	4.90082	4.96603	2.67128	2.61801	2.82734	2.89705	2.92847	2.90639	2.95096	2.93922	2.90937	2.87251	2.96233	2.97524	3.01017	2.83665	2.89047	2.88151	3.01695	2.85836	3.13613	2.93756	3.00157	3.00105	2.96169	3.01245	2.92985	3.05286	2.92744	2.99518	3.00974
25	EQ	Kr	0.00215105	0.000126742	0.0387293	0.133194	0.552564	0.133811	0.000113011	0.000310709	0.000125564	0.00013003	0.000106095	0.38215	0.374716	0.367143	0.507263	0.364502	0.349783	0.377108	0.999472	0.993729	0.998792	0.999076	0.999511	0.997132	0.999977	0.996773	0.999496	0.998829	0.998844	0.999906	0.997178	0.99959	0.993767	0.990479	0.996063	0.999287	0.998221	0.999048	0.998346	0.998437	0.998525	0.999426	0.987193	0.998464	0.997495	0.997271	0.999802
26	A	tll	0.277417	0.28295	0.109508	0.654103	1.30828	2.14581	1.82807	0.351632	1.70729	1.94028	1.92295	2.65165	2.66957	3.15496	0.443825	3.91517	3.9961	3.86003	0.310026	0.33824	0.178532	0.194264	0.186797	0.30747	0.282089	0.346331	0.175891	0.107653	0.424211	0.45984	0.376413	0.260928	0.182528	0.345516	0.227384	0.310696	0.278664	0.317412	0.48468	0.577173	0.490217	0.524205	0.275517	0.578807	0.1304	0.531315	0.578322
27	λ	tll	1.52268	1.64062	1.37311	1.22448	1.56013	1.05907	0.763938	1.05068	0.77623	0.761956	0.767435	0.95336	1.02247	1.04964	4.90974	1.26871	1.42195	1.31942	4.95888	4.77171	3.3118	3.078	3.04231	2.65009	2.56093	2.34763	3.17899	4.25904	2.00347	1.96832	2.11338	2.49549	3.30691	2.36806	2.7001	2.60947	2.60036	2.40461	0.887246	1.29989	1.08278	0.91751	2.39488	0.87074	4.06334	0.944998	0.837819
28	EQ	tll	0.345136	0.267219	0.979427	0.0929087	0.108895	0.0726328	0.994339	0.839629	0.994569	0.997608	0.973076	0.449602	0.39515	0.356907	0.0979817	0.193209	0.138045	0.182532	0.00392001	0.00350805	0.0260679	0.0273289	0.0288994	0.0222726	0.0282124	0.0290803	0.0281889	0.0285113	0.0371503	0.0363054	0.0360061	0.0334637	0.0242551	0.0278582	0.0322842	0.0222742	0.0277951	0.0280375	0.472499	0.117661	0.246342	0.398137	0.0347938	0.443533	0.0240119	0.36142	0.5103
29	β		0.400124	0.287747	0.098953	0.16746	7.86641	0.14662	0.0249391	0.72741	0.0868255	0.398124	0.260715	1.04126	0.463414	0.699374	1.88901	0.616971	0.522244	0.453248	0.484094	0.642517	3.14036	1.26656	0.551798	1.82969	0.188898	0.378569	0.167761	1.89511	2.22653	1.06575	0.482141	0.145437	1.43464	2.63882	0.317579	0.570907	0.530253	0.179475	2.4135	0.451693	0.299287	5.60706	0.751517	0.766731	0.891117	1.32768	1.52715
30	θ		24.9884	24.9821	24.9896	24.9679	24.9991	24.9838	24.9997	24.9463	24.9925	24.9857	24.9907	24.9381	24.853	24.9924	24.9944	24.9977	24.9818	24.9462	24.9586	24.9616	24.9382	24.9887	24.9842	24.9949	24.9284	24.9961	24.9991	24.9424	24.994	24.9134	24.9621	24.9825	24.9874	24.9663	24.9938	24.908	24.8776	24.7195	24.9697	24.9819	24.9914	24.9938	24.8446	24.9693	24.9683	24.9947	24.9717
31	DC		100.181	100.018	100.532	100.047	157.134	103.969	101.556	165.123	130.749	139.577	173.099	170.948	185.792	164.585	142.338	122.342	182.484	179.021	199.872	199.995	134.144	127.689	126.827	125.785	126.705	122.479	126.959	133.39	124.335	122.143	121.998	128.116	124.24	124.881	120.002	126.42	123.746	122.559	122.096	121.205	121.861	120.866	126.424	119.146	130.422	119.032	118.844
32	scale		0.265893	0.285934	0.11196	0.083112	0.598347	0.0898701	0.060256	0.135418	0.0518043	0.0532593	0.049377	0.413588	0.426942	0.423877	0.467814	0.448686	0.438852	0.461474	0.14499	0.143242	0.182037	0.185107	0.18715	0.182503	0.184745	0.193517	0.188533	0.192866	0.194128	0.192879	0.201818	0.202276	0.195858	0.198857	0.207308	0.198018	0.197436	0.200768	0.206629	0.203133	0.200282	0.20637	0.199825	0.208231	0.196235	0.200818	0.20493
	Score		0.0108502	0.0108531	0.0117961	0.0119622	0.0120588	0.0126772	0.0134616	0.0136166	0.0137482	0.0139142	0.0145188	0.0157132	0.0157536	0.0158928	0.0160019	0.0160904	0.016135	0.016145	0.021139	0.0211425	0.021382	0.0213874	0.0214051	0.0214086	0.0214107	0.0214118	0.0214165	0.0214237	0.021426	0.0214386	0.0214491	0.021457	0.0214575	0.021463	0.0214668	0.0214709	0.0215081	0.0215246	0.0215389	0.0215432	0.0215441	0.0215502	0.0215513	0.0215533	0.021555	0.0215621	0.0215629
	Parameter Correlation to Model #2 on “Chromatin” sheet (Spearman rho)		0.957845	0.957845	0.968842	0.916422	0.751466	0.90176	0.777493	0.740103	0.798387	0.773827	0.813783	0.846408	0.859604	0.840543	0.818182	0.829912	0.852639	0.824047	0.747067	0.741935	0.740469	0.754765	0.770161	0.757331	0.803886	0.793988	0.806085	0.755499	0.698314	0.769428	0.795088	0.799853	0.759531	0.741202	0.796921	0.776393	0.784824	0.77676	0.744135	0.78739	0.789589	0.732038	0.754032	0.76173	0.756232	0.746701	0.7511
Description: To test for homogeneity of parameter values in the model including chromatin state, we repeated the optimization process 80 additional times. Here we report the parameters obtained in the 80 fits, sorted in order of best to worst score. We also include the search space for each parameter, the score of that model and the correlation with the previous best fit. Annealing parameters wer…
[truncated: 35 more columns]

## Sheet: Fit Known Optimum
			Parameter Values for Model Number
	Parameter	TF	4	51	25	53	9	50	69	43	57	37	39	49	15	30	58	26	73	11	75	41	22	67	60	16	8	5	24	10	42	80	52	33	2	61	27	72	32	3	45	29	76	36	38	65	63	68	77
1	A	bcd	3.8451	0.874048	0.841993	0.148804	0.0247556	0.123021	0.0619155	0.691672	0.374886	0.0359669	0.239001	2.24812	3.98749	0.025056	0.0590175	0.178854	0.406606	0.9551	0.0796176	0.226297	3.86568	1.03061	0.213262	2.3829	0.448361	0.883432	2.8904	3.58416	2.75033	1.82339	3.99577	3.97769	3.95912	3.97471	3.99669	3.97782	3.98997	1.24152	3.97814	3.96566	0.880175	3.98788	0.488876	0.808415	0.600768	1.80974	3.99631
2	λ	bcd	0.83372	1.08605	1.1247	1.55541	2.87319	1.8052	4.9641	1.33366	1.40785	2.59478	2.14093	1.07779	0.98995	4.29165	4.8952	3.52826	2.24687	1.34113	2.27839	1.52068	1.1858	1.53064	2.28549	1.34993	1.8542	1.67816	0.587643	2.84784	1.48679	1.67486	1.65197	0.966576	0.876282	0.884792	0.922003	0.881466	0.95559	1.19485	0.854229	0.950143	0.857184	1.3549	1.018	0.867097	1.03464	4.99471	1.31442
3	EA	bcd	1.35612	2.03273	2.21498	2.65256	1.34884	1.01616	1.28692	2.354	2.30867	1.54865	1.25516	2.09355	1.50808	0.821665	1.33003	1.27151	0.135903	3.4245	3.33588	2.86248	2.7117	2.11405	2.89976	0.440134	0.67747	0.526209	9.98354	1.29752	1.75037	1.48917	1.24155	5.45542	6.19133	6.06397	5.78237	5.95943	5.78377	3.57868	5.19133	3.18716	5.15494	2.43413	0.698289	0.743442	0.827234	0.635978	3.17757
4	EC	bcd	0.757255	0.834905	0.8282	0.989355	0.998643	0.988823	0.100973	0.928105	0.947552	0.999957	0.314221	0.810032	0.526152	0.232788	0.100566	0.100485	0.166427	0.954943	0.999639	0.746399	0.993621	0.768231	0.100062	0.416555	0.335207	0.66788	0.109699	0.100156	0.333114	0.317741	0.256491	0.862759	0.713423	0.963699	0.829556	0.755741	0.669365	0.725452	0.845599	0.143059	0.33589	0.387516	0.20276	0.240815	0.409856	0.103174	0.469265
5	ω	bcd	983.804	632.479	897.683	991.308	693.46	537.092	993.116	178.184	406.02	989.271	715.873	787.761	986.91	940.39	999.879	862.694	988.016	81.0205	517.9	939.673	43.8634	994.918	178.155	988.378	991.822	997.065	954.212	999.71	989.811	993.834	999.866	361.905	625.763	917.657	650.88	827.405	398.615	810.804	997.176	991.782	972.811	0.586823	992.771	977.005	987.468	998.457	0.0144996
6	A	cad	0.512615	0.33934	0.146641	2.34708	0.303704	0.128806	0.530803	0.0874192	0.524512	0.141155	0.272981	0.0696731	0.0518104	0.31463	1.08737	0.851801	0.0441028	0.225126	0.479943	2.83543	0.304743	0.45597	3.48551	1.57344	0.0299256	0.0526292	3.97213	3.99759	0.365413	0.314082	0.142933	2.22656	1.22559	2.44957	2.84463	1.49926	2.20051	0.998156	3.65318	0.025797	3.75039	0.0141824	0.000641013	0.000847249	0.000546254	0.0553114	0.011815
7	λ	cad	0.664466	1.10502	1.74378	0.500783	1.35555	1.76313	0.740068	2.58456	1.27588	1.91961	1.60978	2.99108	0.572521	1.19478	0.577815	1.08716	0.889635	2.20507	1.89614	0.500027	1.93687	2.34053	1.16731	0.500133	1.18882	2.20317	0.990854	0.609305	2.44387	2.56816	2.37172	1.55768	1.67036	1.38421	1.45355	1.6688	1.47586	1.65039	1.42307	0.500275	0.986404	4.66028	0.880067	0.821291	0.918617	0.656308	4.9995
8	EA	cad	0.739274	0.349699	0.337186	0.908005	0.181368	0.259872	0.282234	0.176022	0.284735	0.153405	0.159663	0.320833	0.00299119	0.270335	0.658009	0.417257	0.682777	0.153524	0.00142597	2.1657	0.000766018	0.00149933	0.274313	3.11345	0.808041	0.210447	0.41683	4.75275	0.000309207	0.00141935	0.000177781	0.000215314	0.00102576	0.000140862	0.00103958	0.000556979	0.000770213	8.98742e-05	0.211538	0.00162493	0.000305427	0.00126628	0.0205207	0.0348324	0.0419849	0.000636882	0.000302728
9	EC	cad	0.190048	0.13278	0.117425	0.339313	0.100209	0.100073	0.994918	0.100173	0.10764	0.100188	0.141755	0.104204	0.998995	0.122783	0.958062	0.445744	0.338943	0.101416	0.100194	0.354625	0.100467	0.100021	0.246639	0.180802	0.384231	0.248261	0.111342	0.132481	0.114591	0.102913	0.142494	0.115294	0.115905	0.101362	0.170748	0.123495	0.162671	0.139089	0.102994	0.999648	0.100402	0.209549	0.991852	0.973535	0.974728	0.266609	0.203412
10	A	dst	0.287434	0.157124	0.183108	0.272593	0.327813	0.252453	2.56677	0.628394	0.456399	0.335271	0.23745	0.928223	1.46204	0.250356	0.466584	1.43808	0.133037	0.763789	0.449582	0.170357	0.586549	0.743921	0.322274	1.51407	2.98001	0.423651	0.852976	0.914591	1.37306	2.98392	3.89446	2.12888	1.77463	1.88294	3.18812	0.587203	3.17318	2.42501	0.0988897	3.98788	3.14337	0.35171	0.311992	0.344735	0.0635266	0.207889	2.54194
11	λ	dst	3.09127	3.87459	3.83682	2.40298	3.18511	3.41569	1.89429	2.8865	3.12153	3.40974	3.24277	2.59462	2.32749	3.21094	2.70767	2.30383	2.77352	3.43885	4.22524	1.88029	4.09245	3.94004	4.11853	1.11786	1.19117	1.71045	4.2348	1.12188	1.3009	1.11987	1.05816	1.21301	1.23565	1.19867	1.1742	1.42819	1.17694	1.16818	1.84732	4.10275	0.85697	2.84115	1.51604	1.49354	1.9754	2.82928	1.73436
12	EA	dst	2.66058	2.67484	2.5341	4.13337	2.82603	2.69066	2.97987	2.43448	2.40395	2.52702	3.07575	2.381	2.37052	2.87666	2.5801	2.2917	4.40811	2.05737	2.16563	7.90386	2.06103	2.06893	2.05067	11.9644	10.4009	7.8172	1.66853	24.9866	14.1887	17.4745	16.5062	14.8999	15.4055	16.2725	14.6039	14.5621	14.4369	15.4667	14.8875	1.54501	23.4509	3.2974	24.9992	24.9988	24.9971	5.5811	4.66838
13	A	hb	0.105402	0.174628	0.21704	0.134642	0.250994	0.238187	0.207898	0.258996	0.219459	0.26393	0.309446	0.256541	0.0469291	0.186354	0.163439	0.315991	0.045345	0.340808	0.419032	0.139705	0.344341	0.501519	0.420107	0.0300908	0.0298354	0.0590113	0.225717	1.34976	0.351163	0.50634	0.189627	0.307906	0.26513	0.209585	0.287456	0.287125	0.220972	0.202705	0.32026	0.18387	0.0894806	0.109692	0.160389	0.155747	0.146474	0.219921	0.0664228
14	λ	hb	2.238	1.89631	1.7523	2.33345	1.80323	1.76282	2.27517	1.7615	1.87542	1.73847	1.83427	1.70939	4.98951	2.0206	2.60106	2.25239	4.99434	1.73455	1.54044	1.96021	1.65451	1.45908	2.54696	4.99126	4.96643	4.09386	2.49458	1.10367	2.23145	2.08394	3.17469	2.75581	2.72768	2.81442	3.33002	2.52608	3.29907	2.96402	2.41906	4.94209	4.10706	2.34444	1.87609	1.8994	1.72692	2.059	2.87965
15	EQ	hb	0.980343	0.999483	0.997554	0.956118	0.999656	0.995483	0.998691	0.975173	0.996687	0.998521	0.995014	0.996341	0.588604	0.999599	0.999554	0.999859	0.725222	0.999628	0.999542	0.999666	0.998668	0.999757	0.999745	0.929939	0.676775	0.99971	0.99886	0.988942	0.998101	0.998616	0.995385	0.98726	0.812852	0.916286	0.833928	0.992411	0.983503	0.934631	0.998587	0.275792	0.99925	0.999877	0.999993	0.9997	0.999848	0.999972	0.997545
16	EA	hb	24.1187	24.2079	19.8443	9.86968	24.7789	24.2067	0.609871	18.1728	19.5922	21.4745	14.3304	17.8478	15.243	24.8586	0.0059569	0.686209	16.2726	14.9978	7.03088	7.54262	12.2661	2.19997	2.17768	11.7484	9.53698	6.68373	24.9989	0.0403338	15.9809	20.3333	12.6329	6.65923	12.2477	17.5783	3.97842	11.5102	6.20236	12.3098	13.1078	24.9575	16.749	17.3543	24.7635	24.0446	21.7292	24.8972	16.072
17	A	gt	1.64574	1.9608	1.2612	0.741096	0.0650139	0.980938	0.239687	1.66085	1.52182	0.201514	0.897738	0.916129	0.489763	1.87043	0.174131	0.171176	0.158257	1.59794	1.43186	0.255519	1.70766	0.54262	0.784262	0.21034	0.312135	0.429918	3.97224	0.0634302	0.396317	0.324356	0.207426	0.495699	0.441667	0.541582	0.58741	0.463674	0.471321	0.34298	0.384706	0.127813	1.75334	0.308367	0.040264	0.0388233	0.120195	0.281323	0.31435
18	λ	gt	1.18053	1.18898	1.32168	1.37916	4.67998	1.41088	1.96523	1.2494	1.25692	3.15179	1.49769	1.44789	1.91546	1.20843	2.06153	2.12657	2.29476	1.43597	1.39192	1.64511	1.60403	1.84989	1.43162	1.44111	1.39836	1.47451	1.08139	4.99979	4.95509	4.99521	4.99945	4.91126	4.9945	4.89152	4.66999	4.99735	4.95314	4.97153	4.95347	4.98737	0.798338	1.63774	4.99554	4.99908	2.63864	2.56892	1.67088
19	EQ	gt	0.971177	0.997498	0.987099	0.998687	0.75939	0.985916	0.93284	0.998201	0.99964	0.582426	0.978344	0.97038	0.68975	0.999349	0.999117	0.995169	0.999396	0.759211	0.9013	0.999878	0.620659	0.922013	0.998693	0.999945	0.997617	0.998892	0.997615	0.999297	0.205731	0.285776	0.319516	0.19887	0.206223	0.289562	0.167773	0.220829	0.16641	0.138866	0.227633	0.710197	0.999952	0.999953	0.999689	0.999617	0.999869	0.999967	0.999587
20	A	kni	2.2858	2.07609	1.86913	3.32857	2.09288	2.17923	2.87943	2.05364	2.06678	1.69556	2.91707	2.02561	1.93583	2.73602	2.13786	2.28043	3.80015	1.93112	1.6094	2.12104	1.56377	1.74586	2.42473	1.19032	1.61492	2.84422	3.14401	3.99504	3.90531	3.95468	3.70709	2.22535	2.00198	1.73798	2.53402	2.04284	2.45928	2.52227	2.03843	2.35409	3.97736	3.9935	3.99592	3.99854	3.99895	3.99952	3.97047
21	λ	kni	0.958149	0.978561	1.00317	0.936583	0.99979	0.999588	0.929233	1.00683	0.992402	1.02374	0.983627	1.00582	0.956269	0.960614	0.949658	0.945313	0.891275	1.04655	1.09335	0.956231	1.07619	1.10589	1.00682	1.00278	0.898058	0.871905	0.938353	4.14454	0.917918	0.953793	0.92879	0.954116	0.940654	0.939196	0.948981	0.94571	0.943244	0.922998	0.952656	0.991901	1.21383	4.99879	3.1132	3.12817	2.95159	3.95078	4.935
22	EQ	kni	0.999377	0.9998	0.999004	0.999585	0.999964	0.999962	0.999569	0.999468	0.999961	0.999883	0.99927	0.999978	0.997805	0.999395	0.999857	0.999038	0.999991	0.997031	0.999687	0.999897	0.999596	0.999518	0.99952	0.998017	0.99992	0.999226	0.999157	0.121077	0.69795	0.611578	0.538773	0.889567	0.998644	0.999622	0.811483	0.998696	0.847438	0.770135	0.99983	0.999996	0.173116	0.0204543	0.199284	0.198861	0.152976	0.0800085	0.0380422
23	A	Kr	0.613945	0.111062	0.223455	0.192376	0.374041	0.408712	0.192257	0.131213	0.146251	0.499011	0.0751645	0.549411	0.312038	0.219872	0.316648	0.199988	0.0736945	0.251982	0.228818	0.15888	0.394296	0.528543	0.169073	0.0530939	0.00417953	0.00573319	0.828527	0.0532824	0.0148882	0.0635452	0.0116924	0.179295	0.094626	0.150227	0.095923	0.142605	0.119874	0.623772	0.0677228	3.19504	0.127575	0.141038	0.00721876	0.00718706	0.00527574	0.133937	0.117811
24	λ	Kr	2.13921	4.98432	2.88547	3.62954	1.52304	2.02426	1.26086	4.63899	4.65431	1.83196	4.41685	2.17661	4.97209	2.46618	1.15977	1.33176	4.97132	4.8614	4.74984	2.91586	4.12934	3.48676	4.95781	4.6612	2.65022	3.4409	4.98907	1.71397	4.99917	2.64098	2.95127	2.06795	2.52531	2.30379	2.41858	2.12567	2.28543	1.61251	2.64044	4.33681	1.66728	4.98906	4.99602	4.99735	4.99282	3.49757	4.98301
25	EQ	Kr	0.0728209	0.0795859	0.119248	0.0348707	0.481705	0.17166	0.690684	0.105095	0.0963902	0.239254	0.15573	0.129541	0.0154405	0.141589	0.638095	0.743894	0.038722	0.114313	0.155144	0.035128	0.125333	0.165239	0.121196	0.0288581	0.995171	0.673987	0.0604236	0.99887	0.523404	0.475666	0.66908	0.605525	0.557616	0.497587	0.631441	0.691989	0.601292	0.365185	0.741868	0.085076	0.997915	0.0377867	0.999788	0.999316	0.999982	0.123496	0.0450637
26	A	tll	0.745003	0.785383	0.69655	1.01396	0.21397	0.464948	0.308732	0.861235	0.135221	0.315271	1.52376	0.479973	2.77397	1.31131	0.161678	0.177284	1.00343	0.191456	0.0594188	0.375399	0.0420731	0.0212769	0.0212517	0.556915	0.230258	0.536192	0.0909561	0.146916	0.107305	0.382974	0.362069	0.100152	0.115203	0.0839504	0.103344	0.130829	0.133019	0.149209	0.209093	1.62924	0.17331	2.93556	1.4536	1.4257	2.34692	3.61704	3.14532
27	λ	tll	1.02622	1.11934	1.11498	0.979547	1.29014	1.30759	1.65494	1.28231	2.7034	1.28905	1.19722	1.40023	1.7914	1.34672	2.07928	2.31262	0.867671	1.57821	2.19512	0.867961	2.79033	2.47914	3.7619	1.5139	0.993949	1.01231	3.32804	1.1891	1.37392	1.8927	1.78331	1.43459	1.43518	1.54379	1.37015	1.34341	1.52528	1.5683	1.17161	4.99833	1.33934	0.938047	1.25231	1.28764	1.00791	1.43657	1.0933
28	EQ	tll	0.386645	0.258969	0.34245	0.295314	0.579642	0.268865	0.0814613	0.173771	0.069125	0.432357	0.118732	0.220285	0.0036021	0.0740974	0.075184	0.0518692	0.582409	0.335069	0.218086	0.809959	0.229473	0.453547	0.255377	0.0643537	0.542251	0.330611	0.148067	0.96688	0.938242	0.0828733	0.0683249	0.917863	0.831736	0.82082	0.980615	0.960754	0.568473	0.475545	0.999383	0.0347449	0.545228	0.269192	0.198832	0.184265	0.204461	0.0264149	0.107503
29	β		0.0262841	0.219073	0.0617645	0.168666	0.214172	0.104127	0.0832406	0.0254031	1.35884	0.0516614	0.0838736	0.144007	0.295998	0.103556	0.296591	0.150442	0.204599	0.0563928	0.239025	0.53236	0.0355118	0.0695895	0.41098	0.0348345	0.19075	5.78994	0.0226298	0.0904337	0.0237797	0.0218264	0.0220002	0.0232778	0.0211967	0.0226568	0.075526	0.0251249	0.0316646	0.0467509	0.0210815	0.0264433	0.580605	4.16146	3.28119	23.5107	6.97158	4.63143	1.86129
30	θ		24.9998	24.999	24.9922	24.9923	24.9986	24.9952	24.9928	24.9978	24.9999	24.988	24.9491	24.9771	24.8749	24.9961	24.9981	24.9996	24.986	24.9945	24.9881	24.9946	24.9885	24.9881	24.9975	24.9908	24.9908	24.9792	24.9871	23.3598	24.992	24.9987	24.9985	24.2709	24.9558	24.9601	24.9888	22.8181	24.9599	24.9902	21.6037	22.5817	19.1852	24.9945	12.3477	12.4328	14.5712	24.9973	24.9994
31	DC		111.106	101.83	106.736	100.012	116.35	114.01	100.668	113.452	101.436	116.049	100.069	103.27	109.03	100.004	158.458	165.502	172.903	100.909	100.68	100.032	100.009	100.071	164.345	150.974	156.265	153.551	100.064	100.723	100.351	100.947	137.812	189.768	109.408	110.372	159.994	111.401	147.783	110.186	109.838	164.385	160.028	100.036	170.846	173.288	101.593	100.013	100.047
32	scale		0.111711	0.120173	0.107629	0.143117	0.13785	0.121091	0.125066	0.0981451	0.102469	0.108735	0.135024	0.0930888	0.107178	0.128282	0.121426	0.08071	0.130574	0.0807646	0.0782816	0.142152	0.0827631	0.0605562	0.0714342	0.087653	0.117218	0.128521	0.065077	0.151265	0.137146	0.132696	0.108616	0.117711	0.152816	0.173061	0.112324	0.147015	0.12933	0.153825	0.13571	0.0778002	0.174764	0.0584632	0.32952	0.328159	0.281251	0.0947638	0.0672247
	Score		7.17261e-05	8.34511e-05	0.000159442	0.000193489	0.000205912	0.000225339	0.000241719	0.00025496	0.000267497	0.000277595	0.00027811	0.000288856	0.000292349	0.000302882	0.000361096	0.000461376	0.000491508	0.000520448	0.000553919	0.000556934	0.000574553	0.000587028	0.000668861	0.000752688	0.00089915	0.000947765	0.00152649	0.00158364	0.00175619	0.00197485	0.00199387	0.00202667	0.00203372	0.00204077	0.00205748	0.00208258	0.00209417	0.00218433	0.0024842	0.00278876	0.00358404	0.0039145	0.00404048	0.00405144	0.00407452	0.00415387	0.00415558
	Parameter Correlation to Model #12 (Spearman rho)		0.963343	0.951613	0.934384	0.926686	0.820381	0.885264	0.760997	0.910924	0.861804	0.829179	0.917889	0.887097	0.915323	0.885264	0.718842	0.750733	0.896994	0.910191	0.859971	0.857405	0.895161	0.846408	0.803152	0.852639	0.84934	0.835777	0.892962	0.664589	0.893695	0.858504	0.874267	0.8739	0.891862	0.880865	0.861804	0.905059	0.884531	0.86327	0.908724	0.812683	0.860704	0.754765	0.798021	0.782991	0.793622	0.808284	0.697947
Description: To test whether the optimization process is capable of finding the global minimum we constructed a scenario where the global minimum is known. We replaced the data with the model output from model 12 (Basic) and repeated optimization 80 times. Here we report the parameters obtained in the 80 fits, sorted in order of best to worst score. We also include the search space for each param…
[truncated: 35 more columns]

## Sheet: Fit Known Optimum Chromatin
			Parameter Values for Model Number
	Parameter	TF	78	68	11	71	24	74	77	5	54	29	69	65	10	31	50	72	14	47	40	51	9	20	28	56	53	73	70	59	18	45	17	61	67	62	16	80	6	36	15	58	66	52	64	21	48	32	79
1	A	bcd	1.65247	3.92088	3.15249	3.87564	2.15272	3.49895	2.1179	3.9926	3.99865	1.66465	2.85605	3.96923	0.0622424	0.193081	3.95464	3.5328	3.98891	3.91899	3.99283	0.597008	0.113699	0.0783651	0.00461885	0.972989	0.00423579	0.437986	0.0974589	0.00656726	0.00104868	0.00298723	0.117423	0.214901	0.113183	3.96569	0.00105065	0.0886743	0.259002	0.00419037	0.322169	0.143011	0.00126984	0.215947	0.00604834	0.00134974	0.264415	0.00225373	0.0107353
2	λ	bcd	1.11351	0.913337	1.00178	1.05598	1.0448	1.00605	1.01277	1.10705	1.00756	1.14658	1.05657	1.01459	1.4393	1.21399	1.80591	4.9513	2.50317	2.61667	2.63588	1.03148	1.19658	1.61016	4.99989	0.516789	4.97851	0.500071	0.501129	4.98411	4.9367	4.96942	0.504735	0.53764	0.554371	0.516752	4.98666	1.25673	0.508275	4.9618	0.50191	0.548629	4.94195	0.523201	4.991	4.95512	0.506117	4.89494	4.99656
3	EA	bcd	0.027921	0.645459	0.263601	0.466914	0.000784692	0.0383185	0.0386337	0.0821002	3.0662	0.0022025	0.00251014	0.000740942	0.0153386	0.0594029	0.518939	0.796797	0.696316	0.690636	0.695754	0.0522263	2.82045	0.0019187	0.588472	5.07181	0.640783	5.35774	10.8621	0.691915	24.8015	9.09996	7.95156	5.38544	7.2157	4.03299	24.9303	3.23678	5.04988	6.4821	4.67187	5.49824	19.7727	4.56416	4.29898	17.7116	4.63495	9.9947	2.48773
4	EC	bcd	0.896052	0.99742	0.879657	0.48926	0.994434	0.914977	0.774662	0.746427	0.706743	0.667186	0.763915	0.793483	0.991246	0.996075	0.624045	0.100857	0.100716	0.100084	0.101089	0.597935	0.998536	0.78548	0.101879	0.102113	0.103258	0.108773	0.770362	0.101499	0.120776	0.124183	0.556925	0.246611	0.156776	0.141907	0.264581	0.999161	0.185587	0.110064	0.35191	0.111867	0.106687	0.14666	0.118372	0.104117	0.260394	0.239029	0.103779
5	ω	bcd	789.165	998.767	641.659	967.018	636.226	582.51	738.412	990.062	998.815	990.129	986.893	995.301	989.054	509.991	18.2228	646.725	992.628	999.208	993.814	822.81	946.56	991.628	915.457	1.16213	778.966	2.31478	187.618	241.721	9.56747	1.08713	348.023	51.8226	113.424	0.175118	0.169325	987.962	38.9256	0.0318728	18.6187	255.527	1.21538	77.5688	0.173314	0.0293808	34.2834	0.384334	0.0494649
6	A	cad	0.114624	0.141636	0.0609839	0.0689493	0.108895	0.0791018	0.0959135	0.0429815	0.483502	2.44008	3.15352	3.38015	0.229846	0.55417	0.803478	0.0295275	0.000376833	0.00047262	0.000441339	0.562181	0.219049	0.192745	0.00266478	0.00333745	0.00262105	2.7292e-06	4.39485e-06	0.00302679	0.0027241	0.00283786	1.64686e-06	5.71992e-06	5.24953e-06	0.00630912	0.00291139	0.408171	2.07986e-06	0.00328686	1.00062e-06	2.17122e-05	0.00357564	1.48007e-06	0.00394347	0.00380092	2.15822e-06	0.00311341	0.00524807
7	λ	cad	0.612206	0.588217	0.762131	0.627189	0.615848	0.650406	0.667573	1.70156	1.33918	0.502545	0.501302	0.500332	1.50714	0.817639	1.11097	4.998	4.99615	4.97305	4.98545	0.753096	2.8025	0.500169	4.99376	4.98091	4.98504	0.625164	1.16492	4.99219	4.99649	4.98622	0.503473	2.1978	4.91734	4.99542	4.98747	2.39172	0.657425	4.95863	2.01937	0.545271	4.99984	4.24634	4.99334	4.99452	0.528624	4.98974	4.99099
8	EA	cad	0.13961	0.59135	0.112781	0.122422	0.629558	0.0670326	0.99869	0.524986	1.53707	0.000876184	2.46704e-05	0.00191601	0.000206256	0.000757781	1.25042	1.23889	24.5511	21.3097	23.1584	2.65084	5.09676e-05	4.09213	0.00137609	0.0146458	0.000817192	12.3716	7.06447	0.00105483	0.00147205	0.00245952	8.33402	0.878435	1.8367	0.0201832	0.00927967	0.000317259	9.50243	0.00948369	7.65966	1.56536	0.00297039	0.138235	0.0150635	0.000161472	6.16879	0.00413952	0.000164455
9	EC	cad	0.788251	0.876214	0.903375	0.85624	0.915548	0.971141	0.791286	0.472408	0.376395	0.120069	0.118579	0.119023	0.124425	0.298092	0.100052	0.100322	0.101135	0.106381	0.100636	0.159437	0.1166	0.573576	0.100184	0.100219	0.100231	0.448443	0.254873	0.100361	0.100897	0.101726	0.717281	0.195727	0.151005	0.100196	0.101353	0.112454	0.597227	0.100462	0.575437	0.323996	0.100643	0.701952	0.100261	0.100168	0.819583	0.100158	0.100765
10	A	dst	0.641793	0.983459	0.475446	1.62887	0.490603	0.535217	0.142784	1.17422	3.38211	3.99869	2.17486	0.588385	3.26191	1.21569	0.270277	1.39179	0.102826	0.267287	0.408145	2.46115	2.31193	1.50028	0.0720135	0.0491263	0.101537	0.0637529	0.0680656	0.140597	0.147586	0.168353	0.11879	0.117776	0.120492	0.152744	0.193932	0.326929	0.164938	0.245969	0.174957	0.176658	0.277963	0.222273	0.326497	0.323809	0.2402	0.344877	0.387737
11	λ	dst	2.36225	2.24179	2.52364	2.02618	2.60049	2.56218	3.50215	2.1421	1.15894	1.98328	2.30309	3.24444	2.17631	2.71806	1.81254	1.60729	2.47112	2.03346	1.89302	1.13953	2.32782	3.74989	2.37644	2.27472	2.20246	2.19464	2.15097	2.06688	1.98219	1.9605	2.00446	1.99197	1.98038	1.96799	1.90325	3.83035	1.89892	1.86308	1.89432	1.87918	1.82153	1.83353	1.79339	1.78899	1.80851	1.76979	1.78746
12	EA	dst	3.66151	3.53401	3.74857	3.66054	3.37489	3.33798	3.55621	3.26773	10.4325	3.30098	3.04262	2.8669	1.93127	1.84183	8.63247	10.3145	9.93561	9.88215	9.98302	12.5021	2.19627	1.2678	15.8692	22.2635	16.2541	21.4602	21.7516	16.2226	17.7699	17.0077	19.8438	19.8477	20.2288	18.3201	17.1686	2.18247	19.5142	16.432	18.6951	19.5473	16.5013	18.4789	15.8444	16.0543	18.2582	16.2494	14.7034
13	A	hb	0.0559076	0.0534945	0.0726791	0.0514206	0.0475031	0.055802	0.044015	0.106267	0.0475907	0.481582	0.56525	0.634855	0.157898	0.0370855	0.260411	0.430269	0.454726	0.436863	0.407863	0.0796769	0.519699	0.0279043	0.232803	0.242552	0.222391	0.213679	0.209937	0.217015	0.216499	0.2109	0.2017	0.201537	0.195529	0.214811	0.212466	0.704339	0.19388	0.210544	0.195038	0.191021	0.206128	0.191311	0.198865	0.20472	0.188698	0.200399	0.20803
14	λ	hb	4.96185	4.99565	3.67077	4.09685	4.99033	4.38471	4.83425	3.39211	4.8696	1.83763	1.89889	1.92462	1.99796	4.67864	1.67897	1.62057	1.34384	1.38343	1.41735	3.14787	1.80199	4.27803	1.68268	1.65667	1.72619	1.70095	1.71186	1.7661	1.76741	1.7896	1.76811	1.76453	1.77826	1.80869	1.79938	1.7556	1.80777	1.82488	1.80996	1.81995	1.8481	1.84015	1.87456	1.86198	1.84939	1.87586	1.88015
15	EQ	hb	0.640634	0.712015	0.72341	0.79562	0.793713	0.775045	0.817095	0.633018	0.99942	0.628326	0.54885	0.49631	0.999969	0.999423	0.998631	0.999876	0.999896	0.999643	0.998672	0.999575	0.999764	0.99892	0.99993	0.999959	0.999846	0.999965	0.99996	0.99997	0.999817	0.999738	0.999746	0.999548	0.999905	0.999436	0.99971	0.999843	0.999896	0.999539	0.99926	0.99996	0.999911	0.999981	0.999397	0.999759	0.999639	0.999999	0.99989
16	EA	hb	14.1949	12.3777	16.7217	20.7887	14.9717	15.8188	19.3545	11.8638	3.85244	20.9798	19.111	18.8036	23.8342	16.4264	11.9824	0.0180099	0.0170711	0.00513808	0.0508753	18.8221	11.6353	24.7185	0.038043	0.0103924	0.180621	8.59922	6.20676	0.0451714	0.0528271	0.0164594	1.20253	8.76349	24.9527	0.0200679	0.066498	11.8965	4.51395	0.0740384	9.83933	24.322	0.0179259	9.26553	0.0271823	0.0769212	6.22373	0.053695	0.0024524
17	A	gt	0.037511	0.0538468	0.0344762	0.0317042	0.0386663	0.0347289	0.042665	0.0590501	0.0186291	0.454688	0.451967	0.465615	3.95282	3.93864	0.015265	0.0597068	0.0559977	0.0580373	0.058185	0.430143	0.072497	0.0698051	0.0482166	0.0417904	0.0490213	0.0429828	0.0430537	0.0510079	0.0489642	0.0495677	0.0469492	0.0464246	0.046067	0.0472455	0.0510043	0.05925	0.048879	0.0529104	0.0492767	0.0492612	0.0534015	0.0515006	0.0537621	0.0539826	0.0516164	0.0553151	0.0559569
18	λ	gt	4.76097	4.99553	4.92017	4.85402	4.98845	4.94271	4.36793	4.99333	4.98513	2.91302	2.96658	3.01484	1.0895	1.22623	4.98493	4.99696	4.98843	4.98169	4.9936	1.72228	4.98076	2.85795	4.99988	4.99499	4.99944	4.99815	4.99921	4.99655	4.99944	4.99943	4.99914	4.99296	4.99677	4.99932	4.99711	4.99541	4.99101	4.99508	4.99515	4.99774	4.99888	4.99777	4.99261	4.99942	4.99603	4.99315	4.99729
19	EQ	gt	0.872094	0.642904	0.938532	0.982842	0.828879	0.942544	0.89471	0.520044	0.998019	0.375818	0.401237	0.420028	0.0107845	0.00121982	0.994968	0.999978	0.999953	0.999733	0.99965	0.371842	0.000236884	0.011998	0.999906	0.999808	0.999969	0.999987	0.999636	0.999678	0.999961	0.999971	0.999977	0.99996	0.999933	0.999704	0.999982	0.0149831	0.999951	0.999853	0.999939	0.999911	0.999757	0.999992	0.999992	0.999973	0.999925	0.999992	0.999483
20	A	kni	3.5489	3.36155	3.50997	3.27627	3.26405	3.27258	3.17928	3.99462	1.95546	3.99011	3.84173	3.6147	0.409298	0.353836	2.6706	3.99997	2.43242	2.40652	2.50163	3.99903	0.943759	0.730363	3.99638	3.99632	3.99945	3.9773	3.99906	3.99813	3.99566	3.98499	3.96353	3.97357	3.99694	3.99182	3.99742	0.960096	3.98878	3.99413	3.96849	3.97803	3.99327	3.99587	3.98419	3.99623	3.99816	3.99813	3.99886
21	λ	kni	0.935391	0.951024	0.937864	0.946853	0.95522	0.956409	0.943633	0.88168	0.96986	0.959314	0.960842	0.966372	1.41145	1.4643	0.967595	4.99911	4.06095	4.28169	4.28899	0.943488	1.4154	1.1894	3.29281	3.14809	3.33611	3.09895	3.09655	3.39709	3.36339	3.40666	3.21696	3.20578	3.19999	3.46594	3.41239	1.45365	3.25964	3.485	3.28066	3.27927	3.51564	3.3171	3.57355	3.5508	3.32931	3.53813	3.66101
22	EQ	kni	0.996342	0.990321	0.996504	0.992471	0.997937	0.999893	0.999617	0.999909	0.99987	0.999908	0.999874	0.999819	0.998564	0.999686	0.999941	0.103679	0.133025	0.138073	0.139241	0.999902	0.999493	0.999854	0.180914	0.194329	0.185309	0.201531	0.202634	0.189483	0.195213	0.193125	0.205057	0.203837	0.203761	0.191635	0.197372	0.999912	0.206712	0.196801	0.206329	0.207074	0.197539	0.209299	0.193551	0.196709	0.208521	0.200592	0.192171
23	A	Kr	0.372561	0.370023	0.307751	0.409942	0.349943	0.324418	0.306502	0.256789	0.0846893	0.343314	0.358118	0.298641	0.436661	0.151879	0.00607034	0.238165	0.0369741	0.0399856	0.0415108	0.0120725	0.231794	0.00159569	0.0227759	0.0115407	0.0231323	0.0114128	0.0104634	0.0240881	0.0207192	0.0221008	0.014149	0.0135394	0.0138446	0.0594139	0.0225406	0.147628	0.0161453	0.0261675	0.0170155	0.0165385	0.0259165	0.0183315	0.0286857	0.0279223	0.0186733	0.0277212	0.0336643
24	λ	Kr	4.32126	4.0172	4.99282	3.88072	4.30772	4.8943	4.62734	4.95966	4.99075	2.49334	2.7308	3.28372	2.00098	3.20239	4.9752	2.85111	4.99075	4.9996	4.9995	2.35797	3.26156	4.99889	4.99233	4.94257	4.95246	4.98662	4.99777	4.95337	4.99054	4.99303	4.98531	4.99023	4.98579	2.00998	4.994	4.43778	4.95328	4.96834	4.9671	4.97771	4.99118	4.97513	4.99935	4.99581	4.99228	4.98747	4.98955
25	EQ	Kr	0.00796274	0.0188515	0.00666382	0.0166573	0.0173548	0.0167895	0.00523164	0.000890119	0.0204031	0.155773	0.154704	0.15237	0.000164248	0.000134815	0.437462	0.0881544	0.19415	0.188611	0.183766	0.919716	0.000110999	0.9999	0.374326	0.670083	0.3796	0.639467	0.68472	0.379106	0.418563	0.398155	0.551286	0.565499	0.552063	0.999775	0.401189	0.000108105	0.506157	0.368554	0.48973	0.494541	0.372355	0.469343	0.341283	0.354584	0.461842	0.360547	0.316573
26	A	tll	0.474677	0.410022	0.488877	0.526956	0.512896	0.525506	0.512183	0.152562	0.102986	1.54053	2.46071	3.81258	1.12667	1.77495	1.55924	1.13375	1.66211	1.50323	1.47346	0.280156	1.15709	2.16317	2.34938	1.71022	2.38152	1.78339	1.76479	2.35546	2.11954	2.17441	1.92465	1.90993	1.89552	1.84592	2.08531	1.56644	1.93936	2.20744	2.04205	2.01415	2.19486	1.99386	2.25649	2.29458	2.09683	2.18826	2.31366
27	λ	tll	1.54563	1.63093	1.82681	1.66501	1.74646	1.85796	1.94891	1.7317	1.47719	1.29021	1.20906	1.11797	0.86075	0.79584	1.0713	1.60058	1.09254	1.16428	1.17988	1.04166	0.931016	0.781239	0.996006	0.929989	1.03269	0.914209	0.913369	1.06479	1.06333	1.06829	0.979854	0.983768	0.98353	1.04295	1.08819	0.898874	1.02934	1.11691	1.04902	1.04392	1.1219	1.04781	1.15014	1.15111	1.0735	1.14875	1.18127
28	EQ	tll	0.211289	0.196589	0.120874	0.145731	0.138278	0.11316	0.090021	0.445612	0.837917	0.055522	0.0565316	0.0643471	0.999425	0.999939	0.0394605	0.136847	0.357469	0.325987	0.321262	0.99716	0.999152	0.998254	0.381297	0.549997	0.343863	0.575742	0.580828	0.32296	0.344859	0.336309	0.470811	0.461779	0.461014	0.400843	0.331669	0.999096	0.408967	0.30193	0.378406	0.386319	0.301903	0.394312	0.271891	0.272718	0.354602	0.287755	0.253794
29	β		0.0355918	0.137457	0.0617655	0.158836	0.0275197	0.113816	0.128766	0.0462472	1.38262	1.3252	0.42861	0.810112	0.330644	0.166995	0.636772	0.1792	0.925846	0.811744	0.70729	0.0281592	0.18904	0.170822	2.06439	4.64844	1.16883	19.042	114.008	2.69723	5.54048	2.26389	72.6466	21.9196	1.55153	3.04665	151.694	0.330047	2.85747	2.65543	7.14595	9.73722	15.8329	5.2796	6.14726	18.9663	126.261	7.09776	3.27579
30	θ		24.452	24.972	24.9557	24.9665	23.9238	23.3796	24.8676	24.9981	24.9713	24.9956	24.9999	24.9953	24.9866	24.9986	24.9978	22.411	17.4159	17.5258	17.9456	22.6553	24.9972	24.9983	13.3715	12.1409	13.4626	12.4272	12.3344	13.3076	12.9303	13.0774	12.7226	12.525	12.7263	13.2744	12.8288	24.9995	12.7911	13.1376	12.6289	12.8625	13.0835	12.7251	13.3529	13.104	12.6246	13.0708	13.458
31	DC		101.74	101.589	100.062	101.198	100.01	100.354	100.018	100.036	104.199	100.213	100.07	100.004	125.394	136.036	103.139	100.23	100.103	100.763	100.183	199.848	148.132	100.923	100.005	101.15	100.913	121.787	118.005	100.633	100.693	100.763	139.596	183.218	111.971	100.922	100.877	147.953	164.568	100.097	162.862	114.576	100.291	107.811	100.232	102.482	133.224	101.512	100.057
32	scale		0.239346	0.237041	0.25667	0.234005	0.254928	0.257409	0.267084	0.139045	0.143986	0.138203	0.136898	0.13738	0.0480321	0.0776742	0.131225	0.203829	0.251643	0.251039	0.253674	0.222848	0.0707457	0.0493601	0.364952	0.367983	0.371473	0.389415	0.39278	0.374813	0.382006	0.378094	0.399302	0.398971	0.400235	0.369646	0.382103	0.0851605	0.406124	0.381567	0.402287	0.406838	0.381046	0.406263	0.376388	0.383164	0.406629	0.385872	0.367685
	Score		1.89853e-05	1.91998e-05	2.76495e-05	3.12667e-05	3.34627e-05	3.84497e-05	8.62179e-05	0.000287929	0.000988713	0.001408	0.00147803	0.00160745	0.00188449	0.00197029	0.00199929	0.00208665	0.0021834	0.00219625	0.00221595	0.00276457	0.0028423	0.00286373	0.00289384	0.00289694	0.0029282	0.0029384	0.00294536	0.0029672	0.00298038	0.00299192	0.00299957	0.00299962	0.0030025	0.00301073	0.00301312	0.00302211	0.00303866	0.00304062	0.00304732	0.00304874	0.00305803	0.00307568	0.00308	0.0030802	0.00308788	0.00309155	0.00309685
	Parameter Correlation to Model #2 (Spearman rho)		0.979839	0.989736	0.983138	0.994135	0.968109	0.977639	0.952713	0.973974	0.888563	0.851906	0.842375	0.81195	0.773827	0.825513	0.898827	0.804619	0.694282	0.71261	0.72324	0.90066	0.870601	0.866202	0.739736	0.674487	0.765396	0.71371	0.71371	0.733138	0.683651	0.669721	0.703446	0.762463	0.784824	0.659091	0.579912	0.84934	0.752199	0.628666	0.741202	0.772727	0.617302	0.808651	0.630132	0.585777	0.748534	0.633431	0.619135
Description: To test whether the optimization process is capable of finding the global minimum when including chromatin status we constructed a scenario where the global minimum is known. We replaced the data with the model output from model 2 (Chromatin) and repeated optimization 80 times. Here we report the parameters obtained in the 80 fits, sorted in order of best to worst score. We also incl…
[truncated: 35 more columns]

## Sheet: 500bp
			Parameter Values for Model Number
	Parameter	TF	30	51	9	71	27	12	6	37	14	55	34	33	76	20	40	4	3	58	49	10	13	64	21	1	25	38	29	75	18	48	16	31	62	5	57	80	22	59	11	36	46	63	43	17	47	42	53
1	A	bcd	3.97028	3.9208	3.78737	3.46773	0.462687	3.45295	1.87363	3.96673	3.95518	3.57174	3.91303	3.69015	3.94173	3.78598	3.98716	3.49093	3.9781	3.86722	3.54387	3.82561	3.97028	3.9208	3.78737	3.46773	0.462687	3.45295	1.87363	3.96673	3.95518	3.57174	3.91303	3.69015	3.94173	3.78598	3.98716	3.49093	3.9781	3.86722	3.54387	3.82561	3.97028	3.9208	3.78737	3.46773	0.462687	3.45295	1.87363
2	λ	bcd	1.01126	0.972098	0.920155	1.30124	0.834154	1.04756	1.13861	0.879452	1.06201	0.633553	0.64462	0.629724	0.61855	0.644716	0.601631	0.649841	0.670569	0.621742	0.628864	0.651125	1.01126	0.972098	0.920155	1.30124	0.834154	1.04756	1.13861	0.879452	1.06201	0.633553	0.64462	0.629724	0.61855	0.644716	0.601631	0.649841	0.670569	0.621742	0.628864	0.651125	1.01126	0.972098	0.920155	1.30124	0.834154	1.04756	1.13861
3	EA	bcd	4.76539	5.3824	8.0019	0.0483382	0.388379	0.345667	1.32058	7.30303	9.72126	4.60117	4.561	4.76904	4.57953	4.63759	4.74738	4.50208	4.50026	4.66369	4.65069	4.54486	4.76539	5.3824	8.0019	0.0483382	0.388379	0.345667	1.32058	7.30303	9.72126	4.60117	4.561	4.76904	4.57953	4.63759	4.74738	4.50208	4.50026	4.66369	4.65069	4.54486	4.76539	5.3824	8.0019	0.0483382	0.388379	0.345667	1.32058
4	EC	bcd	0.98391	0.343694	0.924233	0.96431	0.976583	0.998945	0.999056	0.116943	0.666914	0.102495	0.134724	0.13696	0.15186	0.193191	0.102292	0.11721	0.161847	0.304292	0.229085	0.12661	0.98391	0.343694	0.924233	0.96431	0.976583	0.998945	0.999056	0.116943	0.666914	0.102495	0.134724	0.13696	0.15186	0.193191	0.102292	0.11721	0.161847	0.304292	0.229085	0.12661	0.98391	0.343694	0.924233	0.96431	0.976583	0.998945	0.999056
5	ω	bcd	983.12	999.126	975.209	9.38688	924.137	947.783	887.456	5.96801	14.6952	923.004	710.838	741.065	955.943	706.956	944.691	851.898	568.764	941.696	937.334	682.233	983.12	999.126	975.209	9.38688	924.137	947.783	887.456	5.96801	14.6952	923.004	710.838	741.065	955.943	706.956	944.691	851.898	568.764	941.696	937.334	682.233	983.12	999.126	975.209	9.38688	924.137	947.783	887.456
6	A	cad	1.51697	0.883452	2.84376	3.86556	1.55427e-06	3.99219	2.19944	1.23265	1.08045	0.104213	0.104114	0.103587	0.104624	0.105113	0.102572	0.102634	0.104734	0.103431	0.10525	0.0996455	1.51697	0.883452	2.84376	3.86556	1.55427e-06	3.99219	2.19944	1.23265	1.08045	0.104213	0.104114	0.103587	0.104624	0.105113	0.102572	0.102634	0.104734	0.103431	0.10525	0.0996455	1.51697	0.883452	2.84376	3.86556	1.55427e-06	3.99219	2.19944
7	λ	cad	1.90329	2.2909	1.18931	1.20612	0.585752	1.52701	1.71622	2.96887	4.99945	0.858457	0.865918	0.863641	0.855438	0.850916	0.865342	0.865596	0.865593	0.86226	0.849178	0.885701	1.90329	2.2909	1.18931	1.20612	0.585752	1.52701	1.71622	2.96887	4.99945	0.858457	0.865918	0.863641	0.855438	0.850916	0.865342	0.865596	0.865593	0.86226	0.849178	0.885701	1.90329	2.2909	1.18931	1.20612	0.585752	1.52701	1.71622
8	EA	cad	1.06636	0.00596545	0.0027869	0.00288227	9.02201	0.416846	0.582859	1.28715	0.00161435	0.00141465	0.00620718	0.00896906	0.00672613	0.0140995	0.0156766	0.00101138	0.00149699	0.0119426	0.00316745	0.0160043	1.06636	0.00596545	0.0027869	0.00288227	9.02201	0.416846	0.582859	1.28715	0.00161435	0.00141465	0.00620718	0.00896906	0.00672613	0.0140995	0.0156766	0.00101138	0.00149699	0.0119426	0.00316745	0.0160043	1.06636	0.00596545	0.0027869	0.00288227	9.02201	0.416846	0.582859
9	EC	cad	0.171824	0.100498	0.571047	0.101255	0.707579	0.155549	0.150774	0.159954	0.803912	0.998493	0.993452	0.995274	0.997092	0.999143	0.998835	0.998574	0.990943	0.999278	0.998743	0.999227	0.171824	0.100498	0.571047	0.101255	0.707579	0.155549	0.150774	0.159954	0.803912	0.998493	0.993452	0.995274	0.997092	0.999143	0.998835	0.998574	0.990943	0.999278	0.998743	0.999227	0.171824	0.100498	0.571047	0.101255	0.707579	0.155549	0.150774
10	A	dst	3.97727	0.0466392	3.99371	3.18487	0.100529	1.78047	2.14742	0.95792	3.97856	0.742072	0.758602	0.743217	0.751264	0.753332	0.753651	0.765496	0.744989	0.748586	0.780329	0.765248	3.97727	0.0466392	3.99371	3.18487	0.100529	1.78047	2.14742	0.95792	3.97856	0.742072	0.758602	0.743217	0.751264	0.753332	0.753651	0.765496	0.744989	0.748586	0.780329	0.765248	3.97727	0.0466392	3.99371	3.18487	0.100529	1.78047	2.14742
11	λ	dst	1.1041	2.14501	1.09429	1.08857	1.90342	0.901943	0.983721	1.74622	1.16322	4.99689	4.96936	4.99244	4.96761	4.99685	4.96179	4.95959	4.99508	4.95943	4.92877	4.96488	1.1041	2.14501	1.09429	1.08857	1.90342	0.901943	0.983721	1.74622	1.16322	4.99689	4.96936	4.99244	4.96761	4.99685	4.96179	4.95959	4.99508	4.95943	4.92877	4.96488	1.1041	2.14501	1.09429	1.08857	1.90342	0.901943	0.983721
12	EA	dst	18.5934	24.9362	22.3861	22.2662	24.9951	24.948	22.9912	6.22796	16.9997	4.71417	4.71137	4.70885	4.74803	4.73567	4.69265	4.69694	4.68585	4.766	4.71378	4.69095	18.5934	24.9362	22.3861	22.2662	24.9951	24.948	22.9912	6.22796	16.9997	4.71417	4.71137	4.70885	4.74803	4.73567	4.69265	4.69694	4.68585	4.766	4.71378	4.69095	18.5934	24.9362	22.3861	22.2662	24.9951	24.948	22.9912
13	A	hb	1.10212	0.359488	0.170378	0.0944514	0.108292	0.562648	0.499388	2.25372	0.938991	3.99938	3.99851	3.99983	3.9966	3.99838	3.99741	3.99974	3.99977	3.99937	3.99958	3.99179	1.10212	0.359488	0.170378	0.0944514	0.108292	0.562648	0.499388	2.25372	0.938991	3.99938	3.99851	3.99983	3.9966	3.99838	3.99741	3.99974	3.99977	3.99937	3.99958	3.99179	1.10212	0.359488	0.170378	0.0944514	0.108292	0.562648	0.499388
14	λ	hb	1.63066	2.23764	3.82969	3.97103	1.8698	3.70019	3.83444	2.01432	4.99692	4.99996	4.99979	4.9994	4.99524	4.99777	4.99656	4.9981	4.99881	4.99795	4.99667	4.99989	1.63066	2.23764	3.82969	3.97103	1.8698	3.70019	3.83444	2.01432	4.99692	4.99996	4.99979	4.9994	4.99524	4.99777	4.99656	4.9981	4.99881	4.99795	4.99667	4.99989	1.63066	2.23764	3.82969	3.97103	1.8698	3.70019	3.83444
15	EQ	hb	0.999022	0.997351	0.998489	0.999606	0.996147	0.971698	0.973138	0.999846	0.998597	0.999925	0.999703	0.998748	0.998831	0.998097	0.997469	0.999385	0.999833	0.998748	0.99955	0.997637	0.999022	0.997351	0.998489	0.999606	0.996147	0.971698	0.973138	0.999846	0.998597	0.999925	0.999703	0.998748	0.998831	0.998097	0.997469	0.999385	0.999833	0.998748	0.99955	0.997637	0.999022	0.997351	0.998489	0.999606	0.996147	0.971698	0.973138
16	EA	hb	8.13377	18.6908	1.77763	18.4833	24.732	11.7655	11.014	7.30823	0.898235	24.9768	24.9561	24.9987	24.996	24.9751	24.9655	24.9579	24.9967	24.9456	24.9949	24.9875	8.13377	18.6908	1.77763	18.4833	24.732	11.7655	11.014	7.30823	0.898235	24.9768	24.9561	24.9987	24.996	24.9751	24.9655	24.9579	24.9967	24.9456	24.9949	24.9875	8.13377	18.6908	1.77763	18.4833	24.732	11.7655	11.014
17	A	gt	0.444181	3.0064	3.94788	3.81938	0.025447	0.20735	0.624296	0.0170466	0.0369211	1.6886	1.72251	1.81175	1.63439	1.66832	1.8843	1.71868	1.7937	1.61007	1.70966	1.71844	0.444181	3.0064	3.94788	3.81938	0.025447	0.20735	0.624296	0.0170466	0.0369211	1.6886	1.72251	1.81175	1.63439	1.66832	1.8843	1.71868	1.7937	1.61007	1.70966	1.71844	0.444181	3.0064	3.94788	3.81938	0.025447	0.20735	0.624296
18	λ	gt	1.51868	1.30688	2.58457	1.47179	4.98616	1.21214	0.98666	4.81539	3.11356	1.77312	1.76729	1.77078	1.77947	1.79093	1.75025	1.75609	1.74406	1.79435	1.76954	1.78482	1.51868	1.30688	2.58457	1.47179	4.98616	1.21214	0.98666	4.81539	3.11356	1.77312	1.76729	1.77078	1.77947	1.79093	1.75025	1.75609	1.74406	1.79435	1.76954	1.78482	1.51868	1.30688	2.58457	1.47179	4.98616	1.21214	0.98666
19	EQ	gt	0.993103	0.99732	0.118583	0.228139	0.997307	0.790214	0.990645	0.153565	0.995643	0.662055	0.659182	0.634868	0.674981	0.657929	0.639275	0.669991	0.656702	0.661566	0.66287	0.639001	0.993103	0.99732	0.118583	0.228139	0.997307	0.790214	0.990645	0.153565	0.995643	0.662055	0.659182	0.634868	0.674981	0.657929	0.639275	0.669991	0.656702	0.661566	0.66287	0.639001	0.993103	0.99732	0.118583	0.228139	0.997307	0.790214	0.990645
20	A	kni	0.916083	1.42843	0.301962	0.514408	3.85386	3.99731	3.94589	1.32064	0.00079925	0.30227	0.307143	0.301484	0.304642	0.309113	0.303152	0.309142	0.310732	0.299833	0.30667	0.308102	0.916083	1.42843	0.301962	0.514408	3.85386	3.99731	3.94589	1.32064	0.00079925	0.30227	0.307143	0.301484	0.304642	0.309113	0.303152	0.309142	0.310732	0.299833	0.30667	0.308102	0.916083	1.42843	0.301962	0.514408	3.85386	3.99731	3.94589
21	λ	kni	1.11568	1.02668	1.12021	1.10156	2.6045	0.802325	0.81762	1.75392	4.09823	4.99787	4.98655	4.97476	4.9711	4.99721	4.98034	4.91121	4.93226	4.98404	4.98502	4.95435	1.11568	1.02668	1.12021	1.10156	2.6045	0.802325	0.81762	1.75392	4.09823	4.99787	4.98655	4.97476	4.9711	4.99721	4.98034	4.91121	4.93226	4.98404	4.98502	4.95435	1.11568	1.02668	1.12021	1.10156	2.6045	0.802325	0.81762
22	EQ	kni	0.994707	0.999773	0.980821	0.891576	0.167932	0.998642	0.999203	0.999144	0.999943	0.126444	0.125588	0.125918	0.126572	0.125965	0.124522	0.126368	0.125176	0.128163	0.125348	0.126142	0.994707	0.999773	0.980821	0.891576	0.167932	0.998642	0.999203	0.999144	0.999943	0.126444	0.125588	0.125918	0.126572	0.125965	0.124522	0.126368	0.125176	0.128163	0.125348	0.126142	0.994707	0.999773	0.980821	0.891576	0.167932	0.998642	0.999203
23	A	Kr	0.00593944	0.00735674	2.94448	1.13424	0.00495811	0.693253	0.642178	0.0268621	0.504429	1.14046	1.11042	1.1275	1.12491	1.19631	1.02564	1.12851	1.05012	1.1556	1.08111	1.24176	0.00593944	0.00735674	2.94448	1.13424	0.00495811	0.693253	0.642178	0.0268621	0.504429	1.14046	1.11042	1.1275	1.12491	1.19631	1.02564	1.12851	1.05012	1.1556	1.08111	1.24176	0.00593944	0.00735674	2.94448	1.13424	0.00495811	0.693253	0.642178
24	λ	Kr	4.94547	3.70768	0.939818	1.11437	4.98749	4.99158	4.96115	4.93592	1.04345	3.21191	3.23278	3.22502	3.24963	3.18135	3.33876	3.20695	3.28281	3.18957	3.3046	3.109	4.94547	3.70768	0.939818	1.11437	4.98749	4.99158	4.96115	4.93592	1.04345	3.21191	3.23278	3.22502	3.24963	3.18135	3.33876	3.20695	3.28281	3.18957	3.3046	3.109	4.94547	3.70768	0.939818	1.11437	4.98749	4.99158	4.96115
25	EQ	Kr	0.960406	0.997678	0.997537	0.907445	0.980016	0.000130845	0.000159147	0.148023	0.998301	0.169174	0.169747	0.167768	0.168964	0.169332	0.167158	0.169553	0.169014	0.171128	0.168212	0.16876	0.960406	0.997678	0.997537	0.907445	0.980016	0.000130845	0.000159147	0.148023	0.998301	0.169174	0.169747	0.167768	0.168964	0.169332	0.167158	0.169553	0.169014	0.171128	0.168212	0.16876	0.960406	0.997678	0.997537	0.907445	0.980016	0.000130845	0.000159147
26	A	tll	0.110102	0.312263	0.0923662	0.101962	2.1216	0.483554	0.19071	1.02117	3.95433	0.0216462	0.024844	0.0218437	0.0197073	0.0229147	0.0231498	0.0265061	0.0234757	0.023401	0.0216833	0.0213045	0.110102	0.312263	0.0923662	0.101962	2.1216	0.483554	0.19071	1.02117	3.95433	0.0216462	0.024844	0.0218437	0.0197073	0.0229147	0.0231498	0.0265061	0.0234757	0.023401	0.0216833	0.0213045	0.110102	0.312263	0.0923662	0.101962	2.1216	0.483554	0.19071
27	λ	tll	1.49897	1.03278	1.27002	1.22234	0.537385	1.66471	1.74195	0.975708	1.1828	4.99303	4.9964	4.95581	4.98053	4.97134	4.99198	4.9568	4.98149	4.90297	4.74784	4.91105	1.49897	1.03278	1.27002	1.22234	0.537385	1.66471	1.74195	0.975708	1.1828	4.99303	4.9964	4.95581	4.98053	4.97134	4.99198	4.9568	4.98149	4.90297	4.74784	4.91105	1.49897	1.03278	1.27002	1.22234	0.537385	1.66471	1.74195
28	EQ	tll	0.567294	0.928904	0.98011	0.97278	0.99452	0.128567	0.325782	0.914529	0.000236115	0.295547	0.264617	0.291161	0.319646	0.286666	0.277908	0.254571	0.275105	0.287253	0.310005	0.299869	0.567294	0.928904	0.98011	0.97278	0.99452	0.128567	0.325782	0.914529	0.000236115	0.295547	0.264617	0.291161	0.319646	0.286666	0.277908	0.254571	0.275105	0.287253	0.310005	0.299869	0.567294	0.928904	0.98011	0.97278	0.99452	0.128567	0.325782
29	β		0.100664	0.858728	0.248865	0.0595836	1.83535	0.0677626	0.0606526	6.38978	0.0948749	0.257917	1.88235	36.2159	1.6261	0.206005	2.46844	17.5818	2.23431	18.6397	2.97887	0.689379	0.100664	0.858728	0.248865	0.0595836	1.83535	0.0677626	0.0606526	6.38978	0.0948749	0.257917	1.88235	36.2159	1.6261	0.206005	2.46844	17.5818	2.23431	18.6397	2.97887	0.689379	0.100664	0.858728	0.248865	0.0595836	1.83535	0.0677626	0.0606526
30	θ		24.9711	20.087	24.9379	23.9088	12.3428	23.6679	24.9116	24.996	24.9885	24.9128	24.995	24.9863	24.981	24.965	24.9977	24.9403	24.9937	24.9891	24.9946	24.9531	24.9711	20.087	24.9379	23.9088	12.3428	23.6679	24.9116	24.996	24.9885	24.9128	24.995	24.9863	24.981	24.965	24.9977	24.9403	24.9937	24.9891	24.9946	24.9531	24.9711	20.087	24.9379	23.9088	12.3428	23.6679	24.9116
31	DC		127.21	100.563	156.68	170.48	160.226	165.695	192.698	153.777	199.978	121.408	121.313	121.193	120.991	121.201	121.686	121.356	120.904	120.764	120.935	121.199	127.21	100.563	156.68	170.48	160.226	165.695	192.698	153.777	199.978	121.408	121.313	121.193	120.991	121.201	121.686	121.356	120.904	120.764	120.935	121.199	127.21	100.563	156.68	170.48	160.226	165.695	192.698
32	scale		0.0875382	0.0623047	0.106874	0.0557748	0.313377	0.100677	0.123316	0.112353	0.0483096	0.275067	0.271368	0.276519	0.278711	0.275433	0.272808	0.274913	0.27035	0.276307	0.278335	0.271227	0.0875382	0.0623047	0.106874	0.0557748	0.313377	0.100677	0.123316	0.112353	0.0483096	0.275067	0.271368	0.276519	0.278711	0.275433	0.272808	0.274913	0.27035	0.276307	0.278335	0.271227	0.0875382	0.0623047	0.106874	0.0557748	0.313377	0.100677	0.123316
	Score		0.0100284	0.0132578	0.0142939	0.0143093	0.0151537	0.0153386	0.0155283	0.0170874	0.0197733	0.0212474	0.0212534	0.0212544	0.0212577	0.0212648	0.0212692	0.0212747	0.0212753	0.0212775	0.0212789	0.0212805	0.0212806	0.0212843	0.0213052	0.0213086	0.0213198	0.0213241	0.0213576	0.021471	0.0219428	0.0224459	0.0224557	0.0224616	0.0224647	0.0224744	0.0227072	0.0234853	0.0235073	0.0247096	0.0247683	0.0248197	0.0263649	0.0288701	0.0309544	0.0309762	0.0315321	0.0315855	0.0320684
Description: To test the dependence of the process on the window size (alpha) we repeated the process using chromatin accessibility and a new window of alpha=500bp. Here we report the parameters obtained in the 20 fits, sorted in order of best to worst score. We also include the search space for each parameter and the score. Annealing parameters were set to λ=0.0001, κ=1.6e-5.
[truncated: 35 more columns]
